# Supplementary material for: Microbiota analysis optimization for human bronchoalveolar lavage fluid
Source: Microbiome. 2019 Oct 29;7:141. doi: 10.1186/s40168-019-0755-x (PMC6821041; doi:10.1186/s40168-019-0755-x)
Supplement: Supplementary file 1 — Additional file 1: Reproducibility of OTUs across duplicates. [file 40168_2019_755_MOESM1_ESM.xlsx]

## Sheet: Additional file 1
Additional file 1. Reproducibility of OTUs across duplicates
OTU (Relative abundance) / Sample	S01_REP1	S01_REP2	S01_AVG	S01_REPRODUCIBLE	S02_REP1	S02_REP2	S02_AVG	S02_REPRODUCIBLE	S03_REP1	S03_REP2	S03_AVG	S03_REPRODUCIBLE	S04_REP1	S04_REP2	S04_AVG	S04_REPRODUCIBLE	S05_REP1	S05_REP2	S05_AVG	S05_REPRODUCIBLE	S06_REP1	S06_REP2	S06_AVG	S06_REPRODUCIBLE	S07_REP1	S07_REP2	S07_AVG	S07_REPRODUCIBLE	S08_REP1	S08_REP2	S08_AVG	S08_REPRODUCIBLE	S09_REP1	S09_REP2	S09_AVG	S09_REPRODUCIBLE	S10_REP1	S10_REP2	S10_AVG	S10_REPRODUCIBLE	S11_REP1	S11_REP2	S11_AVG	S11_REPRODUCIBLE	S12_REP1	S12_REP2	S12_AVG	S12_REPRODUCIBLE	S13_REP1
Density (16S_copies_ml)			4.28413e+08				3.48178e+08				4.00185e+07				3.92503e+07				3.16219e+07				3.11082e+07				9.59987e+06				7.5355e+06				6.75529e+06				6.51052e+06				5.74547e+06				4.5184e+06
d__Bacteria; p__Proteobacteria; c__Gammaproteobacteria; o__Pseudomonadales; f__Moraxellaceae; g__Acinetobacter	0.00182512	0.00180687	0.00181599	reproducible	0.00108906	0.000345945	0.000717501	reproducible	0.0425368	0.0267083	0.0346225	reproducible	0.0289929	0.0279833	0.0284881	reproducible	0.0395016	0.0386756	0.0390886	reproducible	0.0195874	0.0182217	0.0189046	reproducible	0.214971	0.212372	0.213671	reproducible	0.0849979	0.0826885	0.0838432	reproducible	0.175522	0.174034	0.174778	reproducible	0.245356	0.253021	0.249189	reproducible	0.156903	0.0645349	0.110719	reproducible	0.188659	0.0959959	0.142327	reproducible	0.163557
d__Bacteria; p__Firmicutes; c__Bacilli; o__Bacillales	0.00130258	0.00140534	0.00135396	reproducible	0.00165883	0.00137225	0.00151554	reproducible	0.0304684	0.0266474	0.0285579	reproducible	0.0272689	0.0265699	0.0269194	reproducible	0.0315873	0.0339665	0.0327769	reproducible	0.0227192	0.0283115	0.0255154	reproducible	0.116061	0.108088	0.112074	reproducible	0.211374	0.197157	0.204266	reproducible	0.102123	0.0939053	0.098014	reproducible	0.0633794	0.0628113	0.0630954	reproducible	0.22414	0.275265	0.249703	reproducible	0.0995122	0.137351	0.118431	reproducible	0.129289
d__Bacteria; p__Fusobacteria; c__Fusobacteriia; o__Fusobacteriales; f__Leptotrichiaceae; g__Leptotrichia; s__Leptotrichia_wadei	0	3.93653e-06	1.96826e-06	not_reproducible	0.000324554	0.000386305	0.000355429	reproducible	0	0	0	not_present	0	0	0	not_present	0	0	0	not_present	0	0	0	not_present	0.000683134	0.000739	0.000711067	reproducible	0	0	0	not_present	0.000568434	0.000675578	0.000622006	reproducible	0.000677312	0.00047017	0.000573741	reproducible	0.000977153	0.00116105	0.0010691	reproducible	0.00764228	0.00664306	0.00714267	reproducible	0
d__Bacteria; p__Firmicutes; c__Bacilli; o__Lactobacillales; f__Lactobacillaceae; g__Lactobacillus; s__Lactobacillus_intestinalis	0	0	0	not_present	0	0	0	not_present	0	0	0	not_present	0	0	0	not_present	0	0	0	not_present	0	0	0	not_present	0	0	0	not_present	0	0	0	not_present	0	0	0	not_present	0	0	0	not_present	0	0	0	not_present	0	0	0	not_present	0
d__Bacteria; p__Proteobacteria; c__Alphaproteobacteria; o__Rhodobacterales; f__Rhodobacteraceae	0	0	0	not_present	0	0	0	not_present	0	1.52184e-05	7.60919e-06	not_reproducible	9.66697e-05	7.72036e-05	8.69366e-05	reproducible	0	0	0	not_present	0	0	0	not_present	0	0	0	not_present	0	0	0	not_present	0	0	0	not_present	0	0	0	not_present	0	0	0	not_present	0	0	0	not_present	0
d__Bacteria; p__Actinobacteria; c__Actinobacteria; o__Actinomycetales; f__Microbacteriaceae	0	0	0	not_present	0	0	0	not_present	0	0	0	not_present	0	0	0	not_present	0.000615247	0.000595904	0.000605576	reproducible	0	0	0	not_present	0	0	0	not_present	0	0	0	not_present	0	0	0	not_present	0	0	0	not_present	0	0	0	not_present	0	0	0	not_present	0
d__Bacteria; p__Actinobacteria; c__Actinobacteria; o__Actinomycetales; f__Dietziaceae; g__Dietzia	0	0	0	not_present	7.2123e-06	0	3.60615e-06	not_reproducible	0	0	0	not_present	0	0	0	not_present	0.000125846	0.000145342	0.000135594	reproducible	1.10664e-05	0	5.53318e-06	not_reproducible	0.000161795	0.00023018	0.000195988	reproducible	0	0	0	not_present	0.000159872	0.000108575	0.000134224	reproducible	0	0	0	not_present	0	0	0	not_present	0	0	0	not_present	0
d__Bacteria; p__Bacteroidetes; c__Bacteroidia; o__Bacteroidales	0.0241961	0.0346651	0.0294306	reproducible	0.00336814	0.00330954	0.00333884	reproducible	0.00101445	0.00130878	0.00116161	reproducible	0.124849	0.130266	0.127558	reproducible	0.00243302	0.00276151	0.00259726	reproducible	0.00523439	0.00568666	0.00546052	reproducible	0.0218423	0.029669	0.0257557	reproducible	0.0502455	0.0577776	0.0540115	reproducible	0.012772	0.0144646	0.0136183	reproducible	0.00140542	0.00114931	0.00127736	reproducible	0.00651435	0.00633738	0.00642587	reproducible	0.0267073	0.0330328	0.0298701	reproducible	0.00706232
d__Bacteria; p__Bacteroidetes; c__Bacteroidia; o__Bacteroidales; f__Porphyromonadaceae	2.27194e-05	3.14922e-05	2.71058e-05	reproducible	0	0	0	not_present	0	0	0	not_present	0	1.18775e-05	5.93874e-06	not_reproducible	6.99144e-05	8.72055e-05	7.856e-05	reproducible	9.95972e-05	5.62108e-05	7.7904e-05	reproducible	0.00212131	0.00260467	0.00236299	reproducible	0.00104877	0.00121729	0.00113303	reproducible	0.00024869	0.000325725	0.000287207	reproducible	0.000152395	0.000226378	0.000189387	reproducible	0.000139593	0	6.97967e-05	not_reproducible	0	0	0	not_present	0.000280888
d__Bacteria	7.57312e-05	2.36192e-05	4.96752e-05	reproducible	0.000338978	0.000334413	0.000336696	reproducible	0	0	0	not_present	0.000821693	0.000593874	0.000707783	reproducible	0.000475418	0.000305219	0.000390319	reproducible	0.000165995	0.000159264	0.00016263	reproducible	0.00330781	0.00266525	0.00298653	reproducible	0.00157315	0.00143466	0.0015039	reproducible	0.00119016	0.0008686	0.00102938	reproducible	0.000474118	0.00047017	0.000472144	reproducible	0.00125634	0.0012578	0.00125707	reproducible	0.00304878	0.00259152	0.00282015	reproducible	0.00662092
d__Bacteria; p__Actinobacteria; c__Actinobacteria; o__Actinomycetales; f__Micrococcaceae; g__Kocuria	0	0	0	not_present	0	0	0	not_present	6.99619e-05	6.08735e-05	6.54177e-05	reproducible	8.86139e-05	4.15712e-05	6.50925e-05	reproducible	0	0	0	not_present	0	9.36847e-06	4.68424e-06	not_reproducible	0	0	0	not_present	0	0	0	not_present	0	0	0	not_present	0	0	0	not_present	0.00181471	0	0.000907357	not_reproducible	4.06504e-05	0	2.03252e-05	not_reproducible	0
d__Bacteria; p__Bacteroidetes; c__Flavobacteriia; o__Flavobacteriales; f__Flavobacteriaceae	0.00146918	0.00126756	0.00136837	reproducible	0	5.76575e-06	2.88287e-06	not_reproducible	0	0	0	not_present	0.00371373	0.00296937	0.00334155	reproducible	0.000573298	0.00047963	0.000526464	reproducible	9.95972e-05	0	4.97986e-05	not_reproducible	0.00106066	0.000835918	0.000948286	reproducible	0	0	0	not_present	0.000337508	0.000301597	0.000319553	reproducible	0	0	0	not_present	0	0	0	not_present	0.000243902	0.000219002	0.000231452	reproducible	0.00248786
d__Bacteria; p__Firmicutes; c__Bacilli; o__Bacillales; f__Bacillaceae_1; g__Geobacillus	0	0	0	not_present	0	0	0	not_present	0	0	0	not_present	0	0	0	not_present	0	0	0	not_present	0	0	0	not_present	0	0	0	not_present	0	0	0	not_present	0	0	0	not_present	0	0	0	not_present	0	0	0	not_present	0	0	0	not_present	0
d__Bacteria; p__Bacteroidetes; c__Bacteroidia; o__Bacteroidales; f__Prevotellaceae; g__Alloprevotella; s__Alloprevotella_tannerae	0	7.87305e-06	3.93653e-06	not_reproducible	0	0	0	not_present	0	0	0	not_present	0	0	0	not_present	0.00113261	0.0011046	0.00111861	reproducible	0.00559958	0.00883447	0.00721702	reproducible	0	0	0	not_present	4.76713e-05	0	2.38356e-05	not_reproducible	0	0	0	not_present	0	0	0	not_present	0	0	0	not_present	0.000121951	0.000876008	0.00049898	reproducible	8.02536e-05
d__Bacteria; p__Candidatus_Saccharibacteria; g__Saccharibacteria_genera_incertae_sedis	0.00643715	0.00562136	0.00602926	reproducible	0.000310129	0.000409368	0.000359749	reproducible	0	0	0	not_present	0.00049946	0.000534486	0.000516973	reproducible	0	0	0	not_present	0.0011841	0.00130222	0.00124316	reproducible	8.9886e-05	0	4.4943e-05	not_reproducible	0.0031463	0.00321711	0.00318171	reproducible	0	0	0	not_present	0	0	0	not_present	0.0020939	0.00387016	0.00298203	reproducible	0.000772358	0.000219002	0.00049568	reproducible	0.00682156
d__Bacteria; p__Fusobacteria; c__Fusobacteriia; o__Fusobacteriales; f__Fusobacteriaceae; g__Fusobacterium	0.0658937	0.0523637	0.0591287	reproducible	0.0041038	0.00390341	0.00400361	reproducible	0	0	0	not_present	0.0302657	0.0318673	0.0310665	reproducible	0.046563	0.0462916	0.0464273	reproducible	0.00189235	0.00281054	0.00235144	reproducible	0.026049	0.0235995	0.0248243	reproducible	0.0131096	0.0125641	0.0128369	reproducible	0.00186517	0.00145973	0.00166245	reproducible	0.0787375	0.0746178	0.0766776	reproducible	0.000139593	0.0006289	0.000384247	reproducible	0.00186992	0.00193452	0.00190222	reproducible	0.0131616
d__Bacteria; p__Bacteroidetes; c__Bacteroidia; o__Bacteroidales; f__Prevotellaceae; g__Prevotella; s__Prevotella_oris	0.00109053	0.0014014	0.00124597	reproducible	0	0	0	not_present	0.0222829	0.0281692	0.025226	reproducible	0	0	0	not_present	0	0	0	not_present	0.000199194	0.000299791	0.000249493	reproducible	1.79772e-05	0	8.9886e-06	not_reproducible	0.00166849	0.00213025	0.00189937	reproducible	0	1.20639e-05	6.03195e-06	not_reproducible	1.69328e-05	0	8.4664e-06	not_reproducible	0	0	0	not_present	0.00113821	0.00288353	0.00201087	reproducible	4.01268e-05
d__Bacteria; p__Bacteroidetes; c__Bacteroidia; o__Bacteroidales; f__Porphyromonadaceae; g__Tannerella; s__Tannerella_forsythia	0.00251428	0.00135417	0.00193422	reproducible	0	0	0	not_present	0	0	0	not_present	0.000177228	0.000106897	0.000142063	reproducible	0.000265675	0.000305219	0.000285447	reproducible	0	1.87369e-05	9.36847e-06	not_reproducible	0	0	0	not_present	0	0	0	not_present	0	0	0	not_present	0	0	0	not_present	0	0	0	not_present	0	0.000365003	0.000182502	not_reproducible	0.000682156
d__Bacteria; p__Deinococcus.Thermus; c__Deinococci; o__Deinococcales; f__Deinococcaceae; g__Deinococcus; s__Deinococcus_antarcticus	0	0	0	not_present	0	0	0	not_present	0	0	0	not_present	0	0	0	not_present	0	0	0	not_present	0	0	0	not_present	0	0	0	not_present	0	0	0	not_present	0	0	0	not_present	0	0	0	not_present	0	0	0	not_present	0	0	0	not_present	0
d__Bacteria; p__Firmicutes; c__Clostridia; o__Clostridiales; f__Lachnospiraceae	0.000636142	0.000421208	0.000528675	reproducible	0	5.76575e-06	2.88287e-06	not_reproducible	0.000174905	0.000258713	0.000216809	reproducible	0	0	0	not_present	2.79658e-05	7.26712e-05	5.03185e-05	reproducible	0.000752512	0.00055274	0.000652626	reproducible	0.000862906	0.000884377	0.000873641	reproducible	0.00128712	0.000999913	0.00114352	reproducible	0.000479616	0.00065145	0.000565533	reproducible	0	0	0	not_present	0	0.0006289	0.00031445	not_reproducible	0.000853659	0.000109501	0.00048158	reproducible	0.0032904
d__Bacteria; p__Actinobacteria; c__Actinobacteria; o__Actinomycetales; f__Pseudonocardiaceae; g__Actinomycetospora	0	0	0	not_present	0	0	0	not_present	0	0	0	not_present	0	0	0	not_present	0	0	0	not_present	0	0	0	not_present	0	0	0	not_present	0	4.34745e-05	2.17372e-05	not_reproducible	0	0	0	not_present	0	0	0	not_present	0	0	0	not_present	0	0	0	not_present	0
d__Bacteria; p__Spirochaetes; c__Spirochaetia; o__Spirochaetales; f__Spirochaetaceae; g__Treponema; s__Treponema_amylovorum	0	0	0	not_present	0	0	0	not_present	0	0	0	not_present	0	0	0	not_present	0	0	0	not_present	6.63981e-05	0	3.31991e-05	not_reproducible	0	0	0	not_present	0	0	0	not_present	0	0	0	not_present	0	0	0	not_present	0	0	0	not_present	0	0	0	not_present	0
d__Bacteria; p__Proteobacteria; c__Alphaproteobacteria; o__Caulobacterales; f__Caulobacteraceae; g__Brevundimonas	4.54387e-05	7.08575e-05	5.81481e-05	reproducible	7.93353e-05	8.07205e-05	8.00279e-05	reproducible	0.000979466	0.00146096	0.00122022	reproducible	0.00121643	0.00146093	0.00133868	reproducible	0.00320208	0.00287778	0.00303993	reproducible	0.000785711	0.000608951	0.000697331	reproducible	0.00471003	0.00507608	0.00489305	reproducible	0.00405206	0.00499957	0.00452581	reproducible	0.00373035	0.00414998	0.00394016	reproducible	0.0179826	0.0179361	0.0179594	reproducible	0.00963194	0.00580523	0.00771859	reproducible	0.0147967	0.00339453	0.00909564	reproducible	0.00750371
d__Bacteria; p__Proteobacteria; c__Alphaproteobacteria; o__Sphingomonadales; f__Erythrobacteraceae	0	0	0	not_present	0	0	0	not_present	0	0	0	not_present	0	0	0	not_present	0	0	0	not_present	0	0	0	not_present	0	0	0	not_present	0	0	0	not_present	0	0	0	not_present	0	3.48274e-05	1.74137e-05	not_reproducible	0	0	0	not_present	0	0	0	not_present	0
d__Bacteria; p__Proteobacteria; c__Epsilonproteobacteria; o__Campylobacterales; f__Campylobacteraceae; g__Campylobacter	0.0188798	0.0199188	0.0193993	reproducible	0.0159969	0.0163747	0.0161858	reproducible	0.00129429	0.00225232	0.00177331	reproducible	0.010827	0.011337	0.011082	reproducible	0.000111863	0.000116274	0.000114069	reproducible	0.00196981	0.00137717	0.00167349	reproducible	0.00505159	0.00535472	0.00520316	reproducible	0.0112981	0.010173	0.0107356	reproducible	0.0178879	0.0183612	0.0181246	reproducible	0.00181181	0.00189809	0.00185495	reproducible	0	0	0	not_present	0.0304878	0.0336898	0.0320888	reproducible	0.00300951
d__Bacteria; p__Firmicutes; c__Clostridia; o__Clostridiales; f__Ruminococcaceae	0	0	0	not_present	0	0	0	not_present	0	0	0	not_present	0	0	0	not_present	0	0	0	not_present	0	0	0	not_present	0	0	0	not_present	9.53425e-05	0.000130423	0.000112883	reproducible	0	0	0	not_present	0	0	0	not_present	0	0	0	not_present	0.000121951	0	6.09756e-05	not_reproducible	0
d__Bacteria; p__Firmicutes; c__Clostridia; o__Clostridiales; f__Lachnospiraceae; g__Clostridium_XlVb	0	0	0	not_present	0	0	0	not_present	0	0	0	not_present	0	0	0	not_present	0	0	0	not_present	0	0	0	not_present	0	0	0	not_present	0	0	0	not_present	0	0	0	not_present	0	0	0	not_present	0	0	0	not_present	0	0	0	not_present	0
d__Bacteria; p__Actinobacteria; c__Actinobacteria; o__Actinomycetales; f__Intrasporangiaceae; g__Ornithinibacter	0	0	0	not_present	0	0	0	not_present	0	0	0	not_present	0	0	0	not_present	0	0	0	not_present	0	0	0	not_present	0	0	0	not_present	0	0	0	not_present	0	0	0	not_present	0	0	0	not_present	0	0	0	not_present	0	0	0	not_present	0
d__Bacteria; p__Bacteroidetes; c__Bacteroidia; o__Bacteroidales; f__Prevotellaceae; g__Prevotella; s__Prevotella_bivia	0	0	0	not_present	0	0	0	not_present	0	0	0	not_present	0	0	0	not_present	0	0	0	not_present	0.00107344	0.00101179	0.00104262	reproducible	0	0	0	not_present	0	0	0	not_present	0	0	0	not_present	0	0	0	not_present	0	0	0	not_present	0	0	0	not_present	0
d__Bacteria; p__Firmicutes; c__Clostridia; o__Clostridiales; f__Peptostreptococcaceae; g__Romboutsia; s__Romboutsia_sedimentorum	0	0	0	not_present	0	0	0	not_present	0	0	0	not_present	0	0	0	not_present	0	0	0	not_present	0	0	0	not_present	0	0	0	not_present	0	0	0	not_present	0	0	0	not_present	0	0	0	not_present	0	0	0	not_present	0	0	0	not_present	0
d__Bacteria; p__Bacteroidetes; c__Bacteroidia; o__Bacteroidales; f__Porphyromonadaceae; g__Butyricimonas; s__Butyricimonas_virosa	0	0	0	not_present	0	0	0	not_present	0	0	0	not_present	0	0	0	not_present	0	0	0	not_present	0	0	0	not_present	0	0	0	not_present	0	0	0	not_present	0	0	0	not_present	0	0	0	not_present	0	0	0	not_present	0	0	0	not_present	0
d__Bacteria; p__Proteobacteria; c__Alphaproteobacteria; o__Rhodobacterales; f__Rhodobacteraceae; g__Paracoccus; s__Paracoccus_limosus	0	0	0	not_present	7.2123e-06	0	3.60615e-06	not_reproducible	0	0	0	not_present	0	0	0	not_present	0	0	0	not_present	0	0	0	not_present	0	0	0	not_present	0	0	0	not_present	0	0	0	not_present	0	0	0	not_present	0	0	0	not_present	0	0	0	not_present	0
d__Bacteria; p__Proteobacteria; c__Alphaproteobacteria; o__Rhizobiales; f__Methylobacteriaceae; g__Methylobacterium	0	7.87305e-06	3.93653e-06	not_reproducible	0	1.15315e-05	5.76575e-06	not_reproducible	0	0	0	not_present	0.000104726	9.50198e-05	9.98727e-05	reproducible	0	0	0	not_present	3.31991e-05	1.87369e-05	2.5968e-05	reproducible	0.000179772	0.000302869	0.00024132	reproducible	0.000905754	0.00108686	0.000996308	reproducible	0.000159872	0.000168894	0.000164383	reproducible	0	0	0	not_present	0	0.00111267	0.000556335	not_reproducible	0.00150407	0.00109501	0.00129954	reproducible	0.000601902
d__Bacteria; p__Fusobacteria; c__Fusobacteriia; o__Fusobacteriales; f__Leptotrichiaceae	0.000227194	0.000314922	0.000271058	reproducible	0.0269307	0.026828	0.0268794	reproducible	0.000279847	0.000243494	0.000261671	reproducible	0	0	0	not_present	0	0	0	not_present	0	0	0	not_present	1.79772e-05	0	8.9886e-06	not_reproducible	0	0	0	not_present	0	0	0	not_present	0	0	0	not_present	0	4.8377e-05	2.41885e-05	not_reproducible	0	0	0	not_present	0
d__Bacteria; p__Bacteroidetes; c__Flavobacteriia; o__Flavobacteriales; f__Flavobacteriaceae; g__Capnocytophaga; s__Capnocytophaga_ochracea	9.08774e-05	4.72383e-05	6.90579e-05	reproducible	0	0	0	not_present	0	0	0	not_present	8.05581e-06	5.93874e-06	6.99727e-06	reproducible	0	0	0	not_present	0	0	0	not_present	0	0	0	not_present	0	0	0	not_present	0	0	0	not_present	0	0	0	not_present	0	0	0	not_present	0	0	0	not_present	0.000240761
d__Bacteria; p__Actinobacteria; c__Actinobacteria; o__Actinomycetales; f__Pseudonocardiaceae; g__Lentzea	0	0	0	not_present	0	0	0	not_present	0	0	0	not_present	0	0	0	not_present	0	0	0	not_present	0	0	0	not_present	0	0	0	not_present	0	0	0	not_present	0	0	0	not_present	0	0	0	not_present	0	0	0	not_present	0	0	0	not_present	0
d__Bacteria; p__Proteobacteria; c__Alphaproteobacteria; o__Rhizobiales; f__Methylobacteriaceae	0	0	0	not_present	0	0	0	not_present	0	0	0	not_present	0	0	0	not_present	0	0	0	not_present	0	0	0	not_present	0	0	0	not_present	0	0	0	not_present	0	0	0	not_present	0	0	0	not_present	0	0	0	not_present	0	0	0	not_present	0
d__Bacteria; p__Spirochaetes; c__Spirochaetia; o__Spirochaetales; f__Spirochaetaceae; g__Treponema	0.00102237	0.00124001	0.00113119	reproducible	0	0	0	not_present	0	0	0	not_present	0	0	0	not_present	0	0	0	not_present	0	0	0	not_present	0	0	0	not_present	0	0	0	not_present	0	0	0	not_present	0	0	0	not_present	0	0	0	not_present	0	0	0	not_present	0.00244773
d__Bacteria; p__Proteobacteria; c__Betaproteobacteria; o__Burkholderiales	7.57312e-06	1.96826e-05	1.36279e-05	reproducible	7.2123e-06	0	3.60615e-06	not_reproducible	0.000314828	0.000350023	0.000332426	reproducible	3.22232e-05	3.56324e-05	3.39278e-05	reproducible	0.000251692	0.000290685	0.000271188	reproducible	0.000199194	0.000178001	0.000188598	reproducible	0.00136627	0.00219277	0.00177952	reproducible	0.000190685	0.000304321	0.000247503	reproducible	0.00156319	0.00174926	0.00165623	reproducible	0.00660379	0.00592066	0.00626223	reproducible	0.00190778	0.00130618	0.00160698	reproducible	0.00239837	0.000912509	0.00165544	reproducible	0.000561775
d__Bacteria; p__Proteobacteria; c__Alphaproteobacteria; o__Sphingomonadales; f__Sphingomonadaceae; g__Blastomonas; s__Blastomonas_natatoria	0	0	0	not_present	0	0	0	not_present	0	0	0	not_present	0	0	0	not_present	0	0	0	not_present	0	0	0	not_present	0	0	0	not_present	0	0	0	not_present	0	0	0	not_present	0	0	0	not_present	0	0	0	not_present	0	0	0	not_present	0
d__Bacteria; p__Actinobacteria; c__Actinobacteria; o__Actinomycetales; f__Micrococcaceae; g__Rothia; s__Rothia_endophytica	0	0	0	not_present	0	0	0	not_present	0	0	0	not_present	0	0	0	not_present	0	0	0	not_present	0	0	0	not_present	0	0	0	not_present	0	0	0	not_present	0	0	0	not_present	0	0	0	not_present	0	0	0	not_present	0	0	0	not_present	0
d__Bacteria; p__Actinobacteria; c__Actinobacteria; o__Solirubrobacterales; f__Patulibacteraceae; g__Patulibacter; s__Patulibacter_minatonensis	0	0	0	not_present	0	0	0	not_present	0	0	0	not_present	0	0	0	not_present	0	0	0	not_present	0	0	0	not_present	0	0	0	not_present	0	0	0	not_present	0	0	0	not_present	0	0	0	not_present	0	0	0	not_present	0	0	0	not_present	0
d__Bacteria; p__Bacteroidetes; c__Bacteroidia; o__Bacteroidales; f__Prevotellaceae; g__Prevotella; s__Prevotella_nanceiensis	7.57312e-06	1.18096e-05	9.69135e-06	reproducible	0	0	0	not_present	0	0	0	not_present	0.014726	0.0141936	0.0144598	reproducible	0.0031881	0.00305219	0.00312015	reproducible	0.0010513	0.000608951	0.000830127	reproducible	5.39316e-05	1.21148e-05	3.30232e-05	reproducible	0.0121562	0.0117381	0.0119471	reproducible	1.77636e-05	6.03195e-05	3.90415e-05	reproducible	0	0	0	not_present	0.00451352	0.00454743	0.00453048	reproducible	0	0	0	not_present	0.00196621
d__Bacteria; p__Proteobacteria; c__Betaproteobacteria; o__Burkholderiales; f__Comamonadaceae	1.51462e-05	5.90479e-05	3.70971e-05	reproducible	0.000137034	0.000138378	0.000137706	reproducible	0.00160912	0.00216101	0.00188507	reproducible	0.000773358	0.000819546	0.000796452	reproducible	0.00311818	0.00321207	0.00316513	reproducible	0.00102917	0.00216412	0.00159664	reproducible	0.00442239	0.00575451	0.00508845	reproducible	0.00471945	0.00521694	0.0049682	reproducible	0.00367706	0.0050789	0.00437798	reproducible	0.0232318	0.0232473	0.0232396	reproducible	0.00521148	0.010014	0.00761276	reproducible	0.0123984	0.00959959	0.010999	reproducible	0.00160507
d__Bacteria; p__Proteobacteria; c__Alphaproteobacteria; o__Rhizobiales	0	0	0	not_present	7.2123e-06	0	3.60615e-06	not_reproducible	0	0	0	not_present	0	0	0	not_present	5.59315e-05	0.000116274	8.61028e-05	reproducible	0	2.81054e-05	1.40527e-05	not_reproducible	0.00012584	0.000193836	0.000159838	reproducible	0.000429041	0.000217372	0.000323207	reproducible	0	0	0	not_present	0	0	0	not_present	0	0.000677277	0.000338639	not_reproducible	0	0.000255502	0.000127751	not_reproducible	0
d__Bacteria; p__Actinobacteria; c__Actinobacteria; o__Actinomycetales; f__Intrasporangiaceae	0	0	0	not_present	0	0	0	not_present	0	0	0	not_present	0.00024973	0.000184101	0.000216915	reproducible	0	0	0	not_present	0	0	0	not_present	0.00032359	0.000339213	0.000331401	reproducible	0	0	0	not_present	0.000195399	0.000193022	0.000194211	reproducible	0	0	0	not_present	0	0	0	not_present	0.000284553	0	0.000142276	not_reproducible	0
d__Bacteria; p__Proteobacteria; c__Deltaproteobacteria; o__Bdellovibrionales; f__Bacteriovoracaceae; g__Peredibacter; s__Peredibacter_starrii	1.51462e-05	0	7.57312e-06	not_reproducible	0	0	0	not_present	3.49809e-05	0	1.74905e-05	not_reproducible	0	0	0	not_present	0	0	0	not_present	0	0	0	not_present	0	0	0	not_present	0	0	0	not_present	0	0	0	not_present	8.4664e-05	0.000174137	0.000129401	reproducible	0	0	0	not_present	0	0	0	not_present	0
d__Bacteria; p__Firmicutes; c__Clostridia; o__Clostridiales	0.0014086	0.00133842	0.00137351	reproducible	9.37599e-05	0.000167207	0.000130483	reproducible	0	0	0	not_present	0.000982809	0.000902688	0.000942748	reproducible	1.39829e-05	1.45342e-05	1.42586e-05	reproducible	0	0.000112422	5.62108e-05	not_reproducible	0.000719088	0.000860147	0.000789618	reproducible	0.00162082	0.00156508	0.00159295	reproducible	0	0	0	not_present	0	0	0	not_present	0	0	0	not_present	0.000731707	0.000547505	0.000639606	reproducible	0.00421331
d__Bacteria; p__Firmicutes; c__Clostridia; o__Clostridiales; f__Eubacteriaceae	0	0	0	not_present	0	0	0	not_present	0	0	0	not_present	0	0	0	not_present	0	0	0	not_present	0	0	0	not_present	0	0	0	not_present	0	0	0	not_present	0	0	0	not_present	0	0	0	not_present	0	0	0	not_present	0	0	0	not_present	0
d__Bacteria; p__Proteobacteria; c__Gammaproteobacteria; o__Pseudomonadales; f__Pseudomonadaceae; g__Pseudomonas	0	3.93653e-06	1.96826e-06	not_reproducible	1.44246e-05	2.88287e-05	2.16267e-05	reproducible	0.000244867	0.000228276	0.000236571	reproducible	0.000225563	0.000219733	0.000222648	reproducible	0.00053135	0.000494164	0.000512757	reproducible	0.000165995	0.000449687	0.000307841	reproducible	0.000916837	0.000860147	0.000888492	reproducible	0.00162082	0.00147813	0.00154948	reproducible	0.00143885	0.00136322	0.00140103	reproducible	0.00164248	0.00201999	0.00183124	reproducible	0.00186124	4.8377e-05	0.000954811	reproducible	0.00325203	0.00492755	0.00408979	reproducible	0.00148469
d__Bacteria; p__Actinobacteria; c__Actinobacteria; o__Actinomycetales; f__Mycobacteriaceae; g__Mycobacterium	0	0	0	not_present	0	5.76575e-06	2.88287e-06	not_reproducible	0	0	0	not_present	0	0	0	not_present	0	0	0	not_present	0	0	0	not_present	0	0	0	not_present	0	0	0	not_present	0	0	0	not_present	0	0	0	not_present	0.00116328	0.000338639	0.000750958	reproducible	0	0	0	not_present	8.02536e-05
d__Bacteria; p__Proteobacteria; c__Gammaproteobacteria; o__Pseudomonadales; f__Moraxellaceae; g__Moraxella	0	0	0	not_present	0	0	0	not_present	0	0	0	not_present	0	0	0	not_present	0.0182197	0.0177899	0.0180048	reproducible	0	0	0	not_present	0	0	0	not_present	0	0	0	not_present	0	0	0	not_present	0	0	0	not_present	0	0	0	not_present	0	3.65003e-05	1.82502e-05	not_reproducible	0
d__Bacteria; p__Firmicutes; c__Bacilli; o__Bacillales; f__Staphylococcaceae	0	0	0	not_present	0	0	0	not_present	0	0	0	not_present	0	0	0	not_present	0	0	0	not_present	0	0	0	not_present	0	2.42295e-05	1.21148e-05	not_reproducible	0	0	0	not_present	0	0	0	not_present	0	0	0	not_present	0	0	0	not_present	0	0	0	not_present	0
d__Bacteria; p__Bacteroidetes; c__Bacteroidia; o__Bacteroidales; f__Prevotellaceae; g__Prevotella; s__Prevotella_enoeca	0	0	0	not_present	0	0	0	not_present	0	0	0	not_present	0	0	0	not_present	0	0	0	not_present	0	0	0	not_present	0	0	0	not_present	0	0	0	not_present	0	0	0	not_present	0	0	0	not_present	0	0	0	not_present	0	0	0	not_present	0
d__Bacteria; p__Bacteroidetes; c__Bacteroidia; o__Bacteroidales; f__Bacteroidales_incertae_sedis; g__Phocaeicola; s__Phocaeicola_abscessus	0	0	0	not_present	0	0	0	not_present	0	0	0	not_present	0	0	0	not_present	0	0	0	not_present	0	0	0	not_present	0	0	0	not_present	0	0	0	not_present	0	0	0	not_present	0	0	0	not_present	0	0	0	not_present	0	0	0	not_present	0
d__Bacteria; p__Bacteroidetes; c__Sphingobacteriia; o__Sphingobacteriales	0	0	0	not_present	0	0	0	not_present	0	0	0	not_present	0	0	0	not_present	0	0	0	not_present	0	0	0	not_present	0	0	0	not_present	0	0	0	not_present	0	0	0	not_present	0	0	0	not_present	0	0	0	not_present	0.000121951	0	6.09756e-05	not_reproducible	0
d__Bacteria; p__Firmicutes; c__Bacilli; o__Lactobacillales	0	0	0	not_present	0	0	0	not_present	0	0	0	not_present	0	0	0	not_present	0	0	0	not_present	0	0	0	not_present	0	0	0	not_present	0	0	0	not_present	0	0	0	not_present	0	0	0	not_present	0	0	0	not_present	0	0	0	not_present	0
d__Bacteria; p__Proteobacteria; c__Gammaproteobacteria; o__Xanthomonadales; f__Xanthomonadaceae; g__Xanthomonas	0	0	0	not_present	0	0	0	not_present	0	0	0	not_present	0	0	0	not_present	0	0	0	not_present	0	0	0	not_present	0	0	0	not_present	0	0	0	not_present	0	0	0	not_present	0	0	0	not_present	0	0	0	not_present	0	0	0	not_present	0
d__Bacteria; p__Proteobacteria; c__Alphaproteobacteria; o__Caulobacterales; f__Caulobacteraceae; g__Caulobacter	0	0	0	not_present	0	1.15315e-05	5.76575e-06	not_reproducible	0	0	0	not_present	0.000177228	0.000118775	0.000148001	reproducible	0	0	0	not_present	5.53318e-05	0	2.76659e-05	not_reproducible	0	0	0	not_present	0	0	0	not_present	0.000461853	0.0004343	0.000448076	reproducible	5.07984e-05	1.74137e-05	3.4106e-05	reproducible	0	0	0	not_present	0	0.000584006	0.000292003	not_reproducible	4.01268e-05
d__Bacteria; p__Firmicutes	0	0	0	not_present	0	0	0	not_present	0	0	0	not_present	0	0	0	not_present	0	0	0	not_present	0	0	0	not_present	0	0	0	not_present	0	0	0	not_present	0	0	0	not_present	0	0	0	not_present	0	0	0	not_present	0	0	0	not_present	0
d__Bacteria; p__Firmicutes; c__Negativicutes; o__Selenomonadales; f__Acidaminococcaceae	0	0	0	not_present	0	0	0	not_present	0	0	0	not_present	0	0	0	not_present	0	0	0	not_present	0	0	0	not_present	0	0	0	not_present	0	0	0	not_present	0.000266454	0.000349853	0.000308153	reproducible	0	0	0	not_present	0	0	0	not_present	0	0	0	not_present	0
d__Bacteria; p__Firmicutes; c__Clostridia; o__Clostridiales; f__Clostridiales_Incertae_Sedis_XI; g__Anaerococcus; s__Anaerococcus_octavius	0	0	0	not_present	0	0	0	not_present	0	0	0	not_present	0	0	0	not_present	0.021212	0.0217287	0.0214704	reproducible	0	0	0	not_present	0	0	0	not_present	0	0	0	not_present	0	0	0	not_present	0	0	0	not_present	0.000279187	0	0.000139593	not_reproducible	0	0	0	not_present	0
d__Bacteria; p__Proteobacteria; c__Betaproteobacteria; o__Neisseriales; f__Neisseriaceae; g__Vogesella	0	0	0	not_present	0	0	0	not_present	0	0	0	not_present	0	0	0	not_present	0	0	0	not_present	0	0	0	not_present	0	0	0	not_present	0	0	0	not_present	0	0	0	not_present	0	0	0	not_present	0	0	0	not_present	0	0	0	not_present	0
d__Bacteria; p__Proteobacteria; c__Alphaproteobacteria; o__Rhizobiales; f__Aurantimonadaceae; g__Aureimonas	0	0	0	not_present	0	5.76575e-06	2.88287e-06	not_reproducible	0	0	0	not_present	0	0	0	not_present	0	0	0	not_present	0	0	0	not_present	0	0	0	not_present	0	0	0	not_present	0	0	0	not_present	0	0	0	not_present	0	0	0	not_present	0	0	0	not_present	0
d__Bacteria; p__Bacteroidetes; c__Flavobacteriia; o__Flavobacteriales; f__Flavobacteriaceae; g__Flavobacterium	0	0	0	not_present	0	0	0	not_present	0	0	0	not_present	0	0	0	not_present	0	0	0	not_present	8.85308e-05	0	4.42654e-05	not_reproducible	0.00131234	0.00129628	0.00130431	reproducible	0	0	0	not_present	0.000195399	0.000180958	0.000188179	reproducible	0.000203194	0.000365688	0.000284441	reproducible	0	0	0	not_present	0.000121951	0	6.09756e-05	not_reproducible	0.000441395
d__Bacteria; p__Actinobacteria; c__Actinobacteria; o__Actinomycetales; f__Micrococcaceae; g__Rothia	0.00466504	0.00438923	0.00452713	reproducible	6.49107e-05	9.80177e-05	8.14642e-05	reproducible	0.000104943	0.000258713	0.000181828	reproducible	0	0	0	not_present	0.0019576	0.00235455	0.00215608	reproducible	0.000143863	0.000459055	0.000301459	reproducible	0.00116852	0.00101764	0.00109308	reproducible	0.00104877	0.00126076	0.00115476	reproducible	0.000124345	0.000482556	0.00030345	reproducible	0	0	0	not_present	0.00125634	0.000967539	0.00111194	reproducible	0	0	0	not_present	0.00132418
d__Bacteria; p__Proteobacteria; c__Alphaproteobacteria; o__Rhodospirillales; f__Acetobacteraceae	0	0	0	not_present	0	0	0	not_present	0	0	0	not_present	0	0	0	not_present	0	0	0	not_present	0	0	0	not_present	0	0	0	not_present	0	0	0	not_present	8.88178e-05	7.23833e-05	8.06006e-05	reproducible	0.000220126	0.000435343	0.000327735	reproducible	0	0	0	not_present	0	0.000182502	9.12509e-05	not_reproducible	0.000401268
d__Bacteria; p__Bacteroidetes; c__Sphingobacteriia; o__Sphingobacteriales; f__Sphingobacteriaceae; g__Sphingobacterium	0	0	0	not_present	0	0	0	not_present	0	0	0	not_present	0	0	0	not_present	0	0	0	not_present	0	0	0	not_present	0	0	0	not_present	0	0	0	not_present	0	0	0	not_present	0	0	0	not_present	0	0	0	not_present	0	0	0	not_present	0
d__Bacteria; p__Firmicutes; c__Bacilli; o__Bacillales; f__Bacillaceae_1	0.00140103	0.00152344	0.00146223	reproducible	0.00175259	0.0014645	0.00160854	reproducible	0.0302585	0.0273779	0.0288182	reproducible	0.0306604	0.0300916	0.030376	reproducible	0.0419766	0.0432975	0.0426371	reproducible	0.0244234	0.0271686	0.025796	reproducible	0.119459	0.119233	0.119346	reproducible	0.203223	0.209634	0.206428	reproducible	0.117701	0.116477	0.117089	reproducible	0.063498	0.0658935	0.0646957	reproducible	0.235401	0.221421	0.228411	reproducible	0.12187	0.142607	0.132238	reproducible	0.117451
d__Bacteria; p__Firmicutes; c__Clostridia; o__Clostridiales; f__Lachnospiraceae; g__Acetatifactor; s__Acetatifactor_muris	0	0	0	not_present	0	0	0	not_present	0	0	0	not_present	0	0	0	not_present	0	0	0	not_present	0	0	0	not_present	0	0	0	not_present	0.000715069	0.000434745	0.000574907	reproducible	0	0	0	not_present	0	0	0	not_present	0	0	0	not_present	0	0	0	not_present	0
d__Bacteria; p__Firmicutes; c__Clostridia; o__Clostridiales; f__Lachnospiraceae; g__Clostridium_XlVa	0	0	0	not_present	0	0	0	not_present	0	0	0	not_present	0	0	0	not_present	0	0	0	not_present	0	0	0	not_present	0	0	0	not_present	0	0	0	not_present	0	0	0	not_present	0	0	0	not_present	0	0.000725654	0.000362827	not_reproducible	0	0.000547505	0.000273753	not_reproducible	0
d__Bacteria; p__Actinobacteria; c__Actinobacteria; o__Bifidobacteriales; f__Bifidobacteriaceae; g__Alloscardovia	0	0	0	not_present	0	0	0	not_present	0	0	0	not_present	0	0	0	not_present	0	0	0	not_present	0	0	0	not_present	0	0	0	not_present	0	0	0	not_present	0	0	0	not_present	0	0	0	not_present	0	0	0	not_present	0	0	0	not_present	0
d__Bacteria; p__Actinobacteria; c__Actinobacteria; o__Actinomycetales; f__Propionibacteriaceae; g__Propionibacterium; s__Propionibacterium_acnes	2.27194e-05	0	1.13597e-05	not_reproducible	7.2123e-06	0	3.60615e-06	not_reproducible	0	7.60919e-05	3.8046e-05	not_reproducible	0.000193339	0.000166285	0.000179812	reproducible	0.000153812	0.000174411	0.000164111	reproducible	3.31991e-05	3.74739e-05	3.53365e-05	reproducible	0.000341567	0.000327098	0.000334333	reproducible	0.00038137	0.000565168	0.000473269	reproducible	0.000230926	0.000349853	0.00029039	reproducible	3.38656e-05	3.48274e-05	3.43465e-05	reproducible	0.00409474	0.00111267	0.0026037	reproducible	0.000284553	0.000438004	0.000361279	reproducible	0.000802536
d__Bacteria; p__Firmicutes; c__Clostridia; o__Clostridiales; f__Lachnospiraceae; g__Roseburia; s__Roseburia_hominis	0	0	0	not_present	0	0	0	not_present	0	0	0	not_present	0	0	0	not_present	0	0	0	not_present	0	0	0	not_present	0	0	0	not_present	0	0	0	not_present	0	0	0	not_present	0	0	0	not_present	0	0	0	not_present	0	0	0	not_present	0
d__Bacteria; p__Firmicutes; c__Bacilli; o__Bacillales; f__Bacillaceae_1; g__Bacillus	0	0	0	not_present	0	0	0	not_present	0	0	0	not_present	8.05581e-06	5.93874e-06	6.99727e-06	reproducible	0.000125846	0.000130808	0.000128327	reproducible	0	0	0	not_present	3.59544e-05	2.42295e-05	3.0092e-05	reproducible	0	0	0	not_present	0	0	0	not_present	0	1.74137e-05	8.70686e-06	not_reproducible	9.30622e-05	4.8377e-05	7.07196e-05	reproducible	4.06504e-05	3.65003e-05	3.85754e-05	reproducible	0
d__Bacteria; p__Actinobacteria; c__Actinobacteria; o__Bifidobacteriales; f__Bifidobacteriaceae; g__Bifidobacterium	0	0	0	not_present	0.000122609	0.000109549	0.000116079	reproducible	0.000104943	0.000243494	0.000174218	reproducible	0	0	0	not_present	0	0	0	not_present	0	0	0	not_present	0	0	0	not_present	0	0	0	not_present	0	0	0	not_present	0.000457185	0.000713962	0.000585574	reproducible	0	0.000677277	0.000338639	not_reproducible	0	0.000219002	0.000109501	not_reproducible	0.000160507
d__Bacteria; p__Actinobacteria; c__Actinobacteria; o__Actinomycetales; f__Nocardioidaceae; g__Nocardioides	0	0	0	not_present	0	0	0	not_present	0	0	0	not_present	0	0	0	not_present	0	0	0	not_present	0	0	0	not_present	0	0	0	not_present	0.000238356	0.00039127	0.000314813	reproducible	0	0	0	not_present	0	0	0	not_present	0	0	0	not_present	0.000162602	0	8.13008e-05	not_reproducible	0
d__Bacteria; p__Firmicutes; c__Negativicutes; o__Selenomonadales; f__Acidaminococcaceae; g__Acidaminococcus	0	0	0	not_present	0	0	0	not_present	0	0	0	not_present	0	0	0	not_present	0	0	0	not_present	0	0	0	not_present	0	0	0	not_present	0	0	0	not_present	0	0	0	not_present	0	0	0	not_present	0	0	0	not_present	0	0	0	not_present	0
d__Bacteria; p__Proteobacteria; c__Gammaproteobacteria; o__Aeromonadales; f__Aeromonadaceae; g__Tolumonas	0	0	0	not_present	0	0	0	not_present	0	0	0	not_present	0	0	0	not_present	0	0	0	not_present	0	0	0	not_present	0	0	0	not_present	0	0	0	not_present	0	0	0	not_present	0	0	0	not_present	0	0	0	not_present	0	0	0	not_present	0
d__Bacteria; p__Firmicutes; c__Clostridia; o__Clostridiales; f__Ruminococcaceae; g__Intestinimonas; s__Intestinimonas_butyriciproducens	0	0	0	not_present	0	0	0	not_present	0	0	0	not_present	0	0	0	not_present	0	0	0	not_present	0	0	0	not_present	0	0	0	not_present	0	0	0	not_present	0	0	0	not_present	0	0	0	not_present	0	0	0	not_present	0	0	0	not_present	0
d__Bacteria; p__Proteobacteria; c__Alphaproteobacteria; o__Sphingomonadales; f__Sphingomonadaceae	0	0	0	not_present	0	5.76575e-06	2.88287e-06	not_reproducible	0.000174905	0.000213057	0.000193981	reproducible	0.000120837	7.72036e-05	9.90204e-05	reproducible	0.000321606	0.000523233	0.00042242	reproducible	0.000165995	0.000196738	0.000181367	reproducible	0	0	0	not_present	0.000810411	0.000565168	0.00068779	reproducible	0.000675016	0.000615258	0.000645137	reproducible	0.00248912	0.0029255	0.00270731	reproducible	0.00190778	0.000919162	0.00141347	reproducible	0.00235772	0.000109501	0.00123361	reproducible	0
d__Bacteria; p__Bacteroidetes; c__Bacteroidia; o__Bacteroidales; f__Rikenellaceae; g__Alistipes	0	0	0	not_present	0	0	0	not_present	0	0	0	not_present	0	0	0	not_present	0	0	0	not_present	0	0	0	not_present	0.000215726	0.000242295	0.000229011	reproducible	0	0	0	not_present	0	0	0	not_present	0	0	0	not_present	0	0.000774031	0.000387016	not_reproducible	0	0.000255502	0.000127751	not_reproducible	0
d__Bacteria; p__Firmicutes; c__Erysipelotrichia; o__Erysipelotrichales; f__Erysipelotrichaceae; g__Erysipelotrichaceae_incertae_sedis	0	0	0	not_present	0	0	0	not_present	0	0	0	not_present	0	0	0	not_present	0	0	0	not_present	0	0	0	not_present	0	0	0	not_present	0	0	0	not_present	0	0	0	not_present	0	0	0	not_present	0	0	0	not_present	0	0	0	not_present	0
d__Bacteria; p__Proteobacteria; c__Betaproteobacteria; o__Rhodocyclales; f__Rhodocyclaceae; g__Zoogloea; s__Zoogloea_resiniphila	0	0	0	not_present	0	0	0	not_present	0	0	0	not_present	0	0	0	not_present	0	0	0	not_present	0	0	0	not_present	0	0	0	not_present	0	0	0	not_present	0	0	0	not_present	0	0	0	not_present	0	0	0	not_present	0	0	0	not_present	0
d__Bacteria; p__Proteobacteria; c__Gammaproteobacteria; o__Aeromonadales; f__Aeromonadaceae; g__Oceanisphaera	0	0	0	not_present	0	0	0	not_present	0	0	0	not_present	0	0	0	not_present	0	0	0	not_present	0	0	0	not_present	0	0	0	not_present	0	0	0	not_present	0	0	0	not_present	0	0	0	not_present	0	0	0	not_present	0	0	0	not_present	0
d__Bacteria; p__Proteobacteria; c__Alphaproteobacteria; o__Rhizobiales; f__Methylobacteriaceae; g__Methylobacterium; s__Methylobacterium_iners	0	0	0	not_present	0	0	0	not_present	0	0	0	not_present	0.000201395	0.000100959	0.000151177	reproducible	0	0	0	not_present	0	0	0	not_present	0	0	0	not_present	0	0	0	not_present	0	0	0	not_present	0	0	0	not_present	0	0	0	not_present	0	0	0	not_present	0
d__Bacteria; p__Acidobacteria	0	0	0	not_present	0	0	0	not_present	0	0	0	not_present	0	0	0	not_present	0	0	0	not_present	0	0	0	not_present	0	0	0	not_present	0	0	0	not_present	0	0	0	not_present	0	0	0	not_present	0	0	0	not_present	0	0	0	not_present	0
d__Bacteria; p__Firmicutes; c__Bacilli; o__Lactobacillales; f__Streptococcaceae; g__Streptococcus	0.040236	0.0480099	0.0441229	reproducible	0.140755	0.138539	0.139647	reproducible	0.0497779	0.0614671	0.0556225	reproducible	0.0318607	0.0363748	0.0341177	reproducible	0.0137592	0.0124995	0.0131293	reproducible	0.318811	0.302733	0.310772	reproducible	0.0240715	0.0261073	0.0250894	reproducible	0.0233112	0.0256065	0.0244589	reproducible	0.0732214	0.0813468	0.0772841	reproducible	0.0141727	0.0140529	0.0141128	reproducible	0.0578382	0.0765323	0.0671853	reproducible	0.147846	0.152243	0.150044	reproducible	0.061394
d__Bacteria; p__Firmicutes; c__Clostridia; o__Clostridiales; f__Peptostreptococcaceae; g__Clostridium_XI; s__Clostridium_hiranonis	0	0	0	not_present	0	0	0	not_present	0	0	0	not_present	0	0	0	not_present	0	0	0	not_present	0	0	0	not_present	0	0	0	not_present	0	0	0	not_present	0	0	0	not_present	0	0	0	not_present	0	0	0	not_present	0	0	0	not_present	0
d__Bacteria; p__Bacteroidetes	0	0	0	not_present	0	0	0	not_present	0	0	0	not_present	0	0	0	not_present	0	0	0	not_present	0	0	0	not_present	0	0	0	not_present	0	0	0	not_present	0	0	0	not_present	0	0	0	not_present	0	0	0	not_present	0	0	0	not_present	0
d__Bacteria; p__Spirochaetes; c__Spirochaetia; o__Spirochaetales; f__Spirochaetaceae; g__Treponema; s__Treponema_maltophilum	0	0	0	not_present	0	0	0	not_present	0	0	0	not_present	0	0	0	not_present	0	0	0	not_present	0	0	0	not_present	0	0	0	not_present	0	0	0	not_present	0	0	0	not_present	0	0	0	not_present	0	0	0	not_present	0	0	0	not_present	0
d__Bacteria; p__Firmicutes; c__Clostridia; o__Clostridiales; f__Peptostreptococcaceae; g__Filifactor	0	0	0	not_present	0	0	0	not_present	0	0	0	not_present	0	0	0	not_present	0	0	0	not_present	0	0	0	not_present	0	0	0	not_present	0	0	0	not_present	0	0	0	not_present	0	0	0	not_present	0	0	0	not_present	0	0	0	not_present	0
d__Bacteria; p__Bacteroidetes; c__Bacteroidia	7.57312e-06	7.87305e-06	7.72309e-06	reproducible	0	0	0	not_present	0	0	0	not_present	0	0	0	not_present	0	0	0	not_present	0	0	0	not_present	0	0	0	not_present	0	0	0	not_present	0	0	0	not_present	0.000203194	0.000121896	0.000162545	reproducible	0	0	0	not_present	0	0	0	not_present	0.00012038
d__Bacteria; p__Firmicutes; c__Bacilli; o__Lactobacillales; f__Streptococcaceae; g__Lactococcus	0	0	0	not_present	0	0	0	not_present	0	0	0	not_present	0	0	0	not_present	0	0	0	not_present	0	0	0	not_present	0	0	0	not_present	0	0	0	not_present	0	0	0	not_present	0	0	0	not_present	0	0	0	not_present	0	0	0	not_present	0
d__Bacteria; p__Actinobacteria; c__Actinobacteria; o__Actinomycetales; f__Geodermatophilaceae; g__Blastococcus; s__Blastococcus_endophyticus	0	0	0	not_present	0	0	0	not_present	0	0	0	not_present	0	0	0	not_present	0	0	0	not_present	0	0	0	not_present	0	0	0	not_present	0	0	0	not_present	0	0	0	not_present	0	0	0	not_present	0	0	0	not_present	0	0.000219002	0.000109501	not_reproducible	0
d__Bacteria; p__Proteobacteria; c__Gammaproteobacteria; o__Xanthomonadales; f__Xanthomonadaceae; g__Pseudoxanthomonas	0	0	0	not_present	0	0	0	not_present	0	0	0	not_present	0	0	0	not_present	0	0	0	not_present	0	0	0	not_present	0.000395499	0.000242295	0.000318897	reproducible	0	0	0	not_present	0	0	0	not_present	3.38656e-05	0	1.69328e-05	not_reproducible	0	0	0	not_present	0	0	0	not_present	0
d__Bacteria; p__Firmicutes; c__Clostridia; o__Clostridiales; f__Clostridiales_Incertae_Sedis_XI; g__Anaerococcus	0	0	0	not_present	0	0	0	not_present	0.00741596	0.0088571	0.00813653	reproducible	0	0	0	not_present	0	0	0	not_present	6.63981e-05	7.49478e-05	7.06729e-05	reproducible	0	0	0	not_present	0	0	0	not_present	0	0	0	not_present	0	0	0	not_present	0	0	0	not_present	0	0	0	not_present	0
d__Bacteria; p__Proteobacteria; c__Alphaproteobacteria; o__Caulobacterales; f__Caulobacteraceae; g__Brevundimonas; s__Brevundimonas_staleyi	0	0	0	not_present	0	0	0	not_present	0	0	0	not_present	0	0	0	not_present	0	0	0	not_present	0	0	0	not_present	0	0	0	not_present	0	0	0	not_present	0	0	0	not_present	0	0	0	not_present	0	0	0	not_present	0	0	0	not_present	0
d__Bacteria; p__Proteobacteria; c__Epsilonproteobacteria; o__Campylobacterales; f__Campylobacteraceae; g__Campylobacter; s__Campylobacter_hominis	0	0	0	not_present	0	0	0	not_present	0	0	0	not_present	0	0	0	not_present	0	0	0	not_present	0	0	0	not_present	0	0	0	not_present	0	0	0	not_present	0	0	0	not_present	0	0	0	not_present	0	0	0	not_present	0	0	0	not_present	0
d__Bacteria; p__Firmicutes; c__Negativicutes; o__Selenomonadales; f__Veillonellaceae; g__Selenomonas	0.0030141	0.0020588	0.00253645	reproducible	2.16369e-05	4.03602e-05	3.09986e-05	reproducible	0	0	0	not_present	0	0	0	not_present	0	0	0	not_present	0	0	0	not_present	0	0	0	not_present	0.000858083	0.00108686	0.000972472	reproducible	0	0	0	not_present	0.0417393	0.0414621	0.0416007	reproducible	0	0	0	not_present	4.06504e-05	0	2.03252e-05	not_reproducible	0
d__Bacteria; p__Actinobacteria; c__Actinobacteria; o__Actinomycetales; f__Corynebacteriaceae; g__Corynebacterium	0.0014086	0.0012715	0.00134005	reproducible	1.44246e-05	5.76575e-06	1.00952e-05	reproducible	0.0172456	0.022721	0.0199833	reproducible	0	0	0	not_present	0.338763	0.366714	0.352739	reproducible	9.95972e-05	0.000290423	0.00019501	reproducible	0.000611225	0.000581508	0.000596367	reproducible	0.000429041	0.000739066	0.000584054	reproducible	0.000266454	0.000422236	0.000344345	reproducible	5.07984e-05	6.96549e-05	6.02266e-05	reproducible	0.00237309	0.0006289	0.00150099	reproducible	0.0048374	0.00573055	0.00528398	reproducible	0.00012038
d__Bacteria; p__Firmicutes; c__Clostridia; o__Clostridiales; f__Lachnospiraceae; g__Clostridium_XlVa; s__Clostridium_nexile	0	0	0	not_present	0	0	0	not_present	0	0	0	not_present	0	0	0	not_present	0	0	0	not_present	0	0	0	not_present	0	0	0	not_present	0	0	0	not_present	0	0	0	not_present	0	0	0	not_present	0	0	0	not_present	0	0	0	not_present	0
d__Bacteria; p__Actinobacteria; c__Actinobacteria; o__Actinomycetales; f__Cellulomonadaceae; g__Cellulomonas	0	0	0	not_present	0	0	0	not_present	0	0	0	not_present	0	0	0	not_present	0	0	0	not_present	0	0	0	not_present	0	0	0	not_present	0	0	0	not_present	0	0	0	not_present	0	0	0	not_present	0	0	0	not_present	0	0	0	not_present	0
d__Bacteria; p__Proteobacteria; c__Alphaproteobacteria; o__Rhodospirillales; f__Acetobacteraceae; g__Roseomonas; s__Roseomonas_aerophila	0	0	0	not_present	0	0	0	not_present	0	0	0	not_present	0	0	0	not_present	0	0	0	not_present	0	0	0	not_present	0	0	0	not_present	0	0	0	not_present	0	0	0	not_present	0	0	0	not_present	0	0	0	not_present	0	0	0	not_present	0
d__Bacteria; p__Proteobacteria; c__Alphaproteobacteria; o__Rhizobiales; f__Methylobacteriaceae; g__Microvirga; s__Microvirga_zambiensis	0	0	0	not_present	0	0	0	not_present	0	0	0	not_present	0	0	0	not_present	0	0	0	not_present	0	0	0	not_present	0	0	0	not_present	0	0	0	not_present	0	0	0	not_present	0	0	0	not_present	0	0	0	not_present	0	0	0	not_present	0
d__Bacteria; p__Firmicutes; c__Clostridia; o__Clostridiales; f__Clostridiaceae_1; g__Clostridium_sensu_stricto	0	0	0	not_present	0	0	0	not_present	0	0	0	not_present	0	0	0	not_present	0	0	0	not_present	0	0	0	not_present	0	0	0	not_present	0	0	0	not_present	0	0	0	not_present	0	0	0	not_present	0	0	0	not_present	0	0	0	not_present	0
d__Bacteria; p__Actinobacteria; c__Actinobacteria; o__Actinomycetales	7.57312e-06	1.57461e-05	1.16596e-05	reproducible	7.2123e-06	0	3.60615e-06	not_reproducible	0	3.04368e-05	1.52184e-05	not_reproducible	1.61116e-05	0	8.05581e-06	not_reproducible	0	0	0	not_present	0	0.000103053	5.15266e-05	not_reproducible	8.9886e-05	7.26885e-05	8.12873e-05	reproducible	0.000858083	0.000521694	0.000689888	reproducible	0.000444089	0.000699706	0.000571897	reproducible	0.000253992	0.000330861	0.000292426	reproducible	0.000186124	0.000677277	0.000431701	reproducible	0	0	0	not_present	0.000280888
d__Bacteria; p__Bacteroidetes; c__Bacteroidia; o__Bacteroidales; f__Prevotellaceae; g__Prevotella	0.194834	0.198988	0.196911	reproducible	0.139991	0.144928	0.142459	reproducible	0.0038479	0.00426115	0.00405453	reproducible	0.101672	0.112402	0.107037	reproducible	0.00405504	0.00440388	0.00422946	reproducible	0.0108118	0.0131065	0.0119592	reproducible	0.138874	0.146891	0.142883	reproducible	0.0898603	0.0905139	0.0901871	reproducible	0.060858	0.0737224	0.0672902	reproducible	0.0102105	0.0103437	0.0102771	reproducible	0.0587223	0.0786609	0.0686916	reproducible	0.0387805	0.048582	0.0436812	reproducible	0.0451427
d__Bacteria; p__Firmicutes; c__Clostridia; o__Clostridiales; f__Clostridiales_Incertae_Sedis_XI; g__Anaerococcus; s__Anaerococcus_murdochii	0	0	0	not_present	0	0	0	not_present	0	0	0	not_present	0	0	0	not_present	0	0	0	not_present	0	6.55793e-05	3.27896e-05	not_reproducible	0	0	0	not_present	0	0	0	not_present	0	0	0	not_present	0	0	0	not_present	0.00125634	0	0.00062817	not_reproducible	0	0	0	not_present	0
d__Bacteria; p__Proteobacteria; c__Alphaproteobacteria; o__Sphingomonadales	0	0	0	not_present	0	0	0	not_present	0	0	0	not_present	0	0	0	not_present	0	0	0	not_present	0	0	0	not_present	0	0	0	not_present	0	0	0	not_present	0	0	0	not_present	0	0	0	not_present	0	0	0	not_present	0	0	0	not_present	0
d__Bacteria; p__Firmicutes; c__Clostridia	0.00105266	0.00120458	0.00112862	reproducible	0.00250988	0.00235243	0.00243115	reproducible	0	0	0	not_present	0	0	0	not_present	0.000671178	0.000726712	0.000698945	reproducible	0.000973839	0.00030916	0.000641499	reproducible	0.0178154	0.0192988	0.0185571	reproducible	0.00166849	0.00130423	0.00148636	reproducible	0	0	0	not_present	0	0	0	not_present	0	0	0	not_present	0	0	0	not_present	0
d__Bacteria; p__Spirochaetes; c__Spirochaetia; o__Spirochaetales; f__Spirochaetaceae; g__Treponema; s__Treponema_medium	0	0	0	not_present	0	0	0	not_present	0	0	0	not_present	0	0	0	not_present	0	0	0	not_present	0	0	0	not_present	0	0	0	not_present	0	0	0	not_present	0	0	0	not_present	0	0	0	not_present	0	0	0	not_present	0	0	0	not_present	0.00914891
d__Bacteria; p__Proteobacteria; c__Betaproteobacteria	0	0	0	not_present	0	0	0	not_present	0	0	0	not_present	0	0	0	not_present	0	0	0	not_present	9.95972e-05	0	4.97986e-05	not_reproducible	0	0	0	not_present	0	0	0	not_present	0.000213163	0.000132703	0.000172933	reproducible	0	0	0	not_present	0	0.000387016	0.000193508	not_reproducible	4.06504e-05	0	2.03252e-05	not_reproducible	0
d__Bacteria; p__Firmicutes; c__Clostridia; o__Clostridiales; f__Lachnospiraceae; g__Roseburia; s__Roseburia_inulinivorans	0	0	0	not_present	0	0	0	not_present	0	0	0	not_present	0	0	0	not_present	0	0	0	not_present	0	0	0	not_present	0	0	0	not_present	0	0	0	not_present	0	0	0	not_present	0	0	0	not_present	0	0	0	not_present	0	0	0	not_present	0
d__Bacteria; p__Fusobacteria; c__Fusobacteriia; o__Fusobacteriales; f__Leptotrichiaceae; g__Streptobacillus	0	0	0	not_present	0	0	0	not_present	0	0	0	not_present	0	0	0	not_present	0	0	0	not_present	0	0	0	not_present	0	0	0	not_present	0	0	0	not_present	0	0	0	not_present	0	0	0	not_present	0	0	0	not_present	0	0	0	not_present	0
d__Bacteria; p__Actinobacteria; c__Actinobacteria; o__Actinomycetales; f__Dermabacteraceae; g__Brachybacterium	0	0	0	not_present	7.2123e-06	0	3.60615e-06	not_reproducible	0	0	0	not_present	8.86139e-05	5.93874e-05	7.40006e-05	reproducible	0	0	0	not_present	0	0	0	not_present	0.000197749	0.000169607	0.000183678	reproducible	0	0	0	not_present	0.000834888	0.00112194	0.000978415	reproducible	0	0	0	not_present	0	0.000774031	0.000387016	not_reproducible	0	0	0	not_present	0.00012038
d__Bacteria; p__Firmicutes; c__Clostridia; o__Clostridiales; f__Lachnospiraceae; g__Stomatobaculum; s__Stomatobaculum_longum	0.00610393	0.00589298	0.00599846	reproducible	0.0018752	0.00222558	0.00205039	reproducible	0.0014692	0.000730482	0.00109984	reproducible	0.00263425	0.00240519	0.00251972	reproducible	0.000111863	0.000159877	0.00013587	reproducible	0.000232393	0	0.000116197	not_reproducible	0.0253658	0.0237934	0.0245796	reproducible	0.00200219	0.00199983	0.00200101	reproducible	0	3.61917e-05	1.80958e-05	not_reproducible	0	0	0	not_present	0.00400168	0.00396691	0.00398429	reproducible	0	0	0	not_present	0.00252799
d__Bacteria; p__Proteobacteria; c__Betaproteobacteria; o__Burkholderiales; f__Oxalobacteraceae	0	0	0	not_present	0	0	0	not_present	0	0	0	not_present	0	0	0	not_present	0	0	0	not_present	0	0	0	not_present	0	0	0	not_present	0	0	0	not_present	0	0	0	not_present	0	0	0	not_present	0	0	0	not_present	0	0	0	not_present	0
d__Bacteria; p__Actinobacteria; c__Actinobacteria; o__Actinomycetales; f__Brevibacteriaceae; g__Brevibacterium	0	0	0	not_present	0	0	0	not_present	0	0	0	not_present	0	0	0	not_present	0	0	0	not_present	0	0	0	not_present	0	0	0	not_present	0	0	0	not_present	0	0	0	not_present	0	0	0	not_present	0	0	0	not_present	0	0.000401504	0.000200752	not_reproducible	0
d__Bacteria; p__Acidobacteria; c__Acidobacteria_Gp1	0	0	0	not_present	0	0	0	not_present	0	0	0	not_present	0	0	0	not_present	0	0	0	not_present	0	0	0	not_present	0	0	0	not_present	0	0	0	not_present	0	0	0	not_present	0	0	0	not_present	0	0	0	not_present	0	0	0	not_present	0
d__Bacteria; p__Actinobacteria; c__Actinobacteria; o__Actinomycetales; f__Intrasporangiaceae; g__Terrabacter	0	0	0	not_present	0	0	0	not_present	0	0	0	not_present	0	0	0	not_present	0	0	0	not_present	0	0	0	not_present	0	0	0	not_present	0	0	0	not_present	0	0	0	not_present	0	0	0	not_present	0	0	0	not_present	0	0	0	not_present	0
d__Bacteria; p__Proteobacteria; c__Alphaproteobacteria; o__Sphingomonadales; f__Sphingomonadaceae; g__Sphingomonas	3.78656e-05	3.93653e-05	3.86154e-05	reproducible	0	5.76575e-06	2.88287e-06	not_reproducible	0.000559695	0.00038046	0.000470077	reproducible	0.000539739	0.000481038	0.000510388	reproducible	0.000503384	0.000494164	0.000498774	reproducible	0.000785711	0.000206106	0.000495909	reproducible	0.00194154	0.00225334	0.00209744	reproducible	0.00195452	0.00199983	0.00197717	reproducible	0.00119016	0.00110988	0.00115002	reproducible	0.00638366	0.00574653	0.00606509	reproducible	0.00223349	0.00174157	0.00198753	reproducible	0.00186992	0.00175202	0.00181097	reproducible	0.00184583
d__Bacteria; p__Actinobacteria; c__Actinobacteria; o__Actinomycetales; f__Nocardioidaceae; g__Aeromicrobium	0	0	0	not_present	0	0	0	not_present	0	0	0	not_present	0	0	0	not_present	0	0	0	not_present	0	0	0	not_present	0.000215726	0.000290754	0.00025324	reproducible	0	0	0	not_present	1.77636e-05	0	8.88178e-06	not_reproducible	0	0	0	not_present	0	0	0	not_present	0	0	0	not_present	0
d__Bacteria; p__Proteobacteria; c__Betaproteobacteria; o__Burkholderiales; f__Comamonadaceae; g__Pseudorhodoferax	0	0	0	not_present	0	0	0	not_present	0	0	0	not_present	0	0	0	not_present	1.39829e-05	0	6.99144e-06	not_reproducible	0	0	0	not_present	0	0	0	not_present	0	0	0	not_present	5.32907e-05	2.41278e-05	3.87092e-05	reproducible	0	0	0	not_present	0	0	0	not_present	0	0	0	not_present	0
d__Bacteria; p__Proteobacteria; c__Alphaproteobacteria; o__Rhizobiales; f__Brucellaceae; g__Ochrobactrum; s__Ochrobactrum_pseudogrignonense	0	0	0	not_present	0	0	0	not_present	0.000139924	0.000136965	0.000138445	reproducible	0	0	0	not_present	0	0	0	not_present	0	0.000262317	0.000131159	not_reproducible	0.000251681	0.000205951	0.000228816	reproducible	0	0	0	not_present	0	0	0	not_present	0.000220126	0.000417929	0.000319028	reproducible	0	0.000290262	0.000145131	not_reproducible	4.06504e-05	0	2.03252e-05	not_reproducible	0.000361141
d__Bacteria; p__Bacteroidetes; c__Cytophagia; o__Cytophagales; f__Cytophagaceae; g__Spirosoma	0	0	0	not_present	0	0	0	not_present	0	0	0	not_present	0	0	0	not_present	0	0	0	not_present	0	0	0	not_present	0	0	0	not_present	0	0	0	not_present	5.32907e-05	0.000156831	0.000105061	reproducible	0	0	0	not_present	0	0	0	not_present	0	0	0	not_present	0
d__Bacteria; p__Proteobacteria; c__Deltaproteobacteria; o__Myxococcales	0	0	0	not_present	0	0	0	not_present	0	0	0	not_present	0	0	0	not_present	0	0	0	not_present	0	0	0	not_present	0	0	0	not_present	0	0	0	not_present	0	0	0	not_present	0	0	0	not_present	0	0	0	not_present	0	0	0	not_present	0
d__Bacteria; p__Bacteroidetes; c__Flavobacteriia; o__Flavobacteriales; f__Flavobacteriaceae; g__Empedobacter; s__Empedobacter_falsenii	0	0	0	not_present	0	0	0	not_present	0	0	0	not_present	0	0	0	not_present	0	0	0	not_present	0	0	0	not_present	0	0	0	not_present	0	0	0	not_present	0	0	0	not_present	0	0	0	not_present	0	0	0	not_present	0	0	0	not_present	0
d__Bacteria; p__Actinobacteria; c__Actinobacteria; o__Actinomycetales; f__Streptomycetaceae; g__Streptomyces	0	0	0	not_present	0	0	0	not_present	0	1.52184e-05	7.60919e-06	not_reproducible	0	0	0	not_present	0	0	0	not_present	0	0	0	not_present	0	0	0	not_present	0	0	0	not_present	0	0	0	not_present	0	0	0	not_present	0	0	0	not_present	0	0	0	not_present	0
d__Bacteria; p__Fusobacteria; c__Fusobacteriia; o__Fusobacteriales; f__Leptotrichiaceae; g__Leptotrichia	0.0138967	0.0194779	0.0166873	reproducible	0.00282001	0.00270414	0.00276207	reproducible	0.0007346	0.000760919	0.000747759	reproducible	0.0134693	0.0132612	0.0133653	reproducible	0.000783042	0.000668575	0.000725809	reproducible	0.00140543	0.00151769	0.00146156	reproducible	1.79772e-05	0	8.9886e-06	not_reproducible	0.00357534	0.0044344	0.00400487	reproducible	0.000319744	0.000422236	0.00037099	reproducible	0	0	0	not_present	0	0	0	not_present	0.000894309	0.00302953	0.00196192	reproducible	0.0105935
d__Bacteria; p__Actinobacteria; c__Actinobacteria; o__Actinomycetales; f__Dermabacteraceae; g__Helcobacillus; s__Helcobacillus_massiliensis	0	0	0	not_present	0	0	0	not_present	0	0	0	not_present	0	0	0	not_present	0	0	0	not_present	0	0	0	not_present	0	0	0	not_present	0	0	0	not_present	0	0	0	not_present	0	0	0	not_present	0	0	0	not_present	0	0	0	not_present	0
d__Bacteria; p__Firmicutes; c__Clostridia; o__Clostridiales; f__Lachnospiraceae; g__Blautia; s__Blautia_faecis	0	0	0	not_present	0	0	0	not_present	0	0	0	not_present	0	0	0	not_present	0	0	0	not_present	0	0	0	not_present	0	0	0	not_present	0	0	0	not_present	0	0	0	not_present	0	0	0	not_present	0	0	0	not_present	0	0	0	not_present	0
d__Bacteria; p__Verrucomicrobia; c__Spartobacteria; g__Spartobacteria_genera_incertae_sedis	0	0	0	not_present	0	0	0	not_present	0	0	0	not_present	0	0	0	not_present	0	0	0	not_present	0	0	0	not_present	0	0	0	not_present	0	0	0	not_present	0	0	0	not_present	0	0	0	not_present	0	0	0	not_present	0	0	0	not_present	0
d__Bacteria; p__Proteobacteria; c__Gammaproteobacteria; o__Xanthomonadales; f__Xanthomonadaceae; g__Stenotrophomonas; s__Stenotrophomonas_rhizophila	0	0	0	not_present	0	0	0	not_present	0	0	0	not_present	0	0	0	not_present	0	0	0	not_present	0	0	0	not_present	0	0	0	not_present	0	0	0	not_present	0	0	0	not_present	0	0	0	not_present	0	0	0	not_present	0	0	0	not_present	0
d__Bacteria; p__Firmicutes; c__Bacilli; o__Bacillales; f__Paenibacillaceae_1; g__Cohnella	0	0	0	not_present	0	0	0	not_present	0	0	0	not_present	0	0	0	not_present	0	0	0	not_present	0	0	0	not_present	0	0	0	not_present	0	0	0	not_present	0	0	0	not_present	0	0	0	not_present	0	0	0	not_present	0	0	0	not_present	0
d__Bacteria; p__Bacteroidetes; c__Bacteroidia; o__Bacteroidales; f__Prevotellaceae; g__Prevotella; s__Prevotella_saccharolytica	0	0	0	not_present	0	0	0	not_present	0	0	0	not_present	0	0	0	not_present	0	0	0	not_present	0	0	0	not_present	0	0	0	not_present	0	0	0	not_present	0	0	0	not_present	0	0	0	not_present	0	0	0	not_present	0	0	0	not_present	0
d__Bacteria; p__Actinobacteria; c__Actinobacteria; o__Actinomycetales; f__Actinopolysporaceae	0	0	0	not_present	0	0	0	not_present	0	0	0	not_present	0	0	0	not_present	0	0	0	not_present	0	0	0	not_present	0	0	0	not_present	0	0	0	not_present	0	0	0	not_present	0	0	0	not_present	0	0	0	not_present	0	0	0	not_present	0
d__Bacteria; p__Proteobacteria; c__Alphaproteobacteria; o__Rhizobiales; f__Xanthobacteraceae	0	0	0	not_present	0	0	0	not_present	0	0	0	not_present	0	0	0	not_present	0	0	0	not_present	0	0	0	not_present	0	0	0	not_present	0	0	0	not_present	0	0	0	not_present	0	0	0	not_present	0	0	0	not_present	0	0	0	not_present	0
d__Bacteria; p__Proteobacteria; c__Gammaproteobacteria; o__Pseudomonadales; f__Moraxellaceae; g__Psychrobacter	0	0	0	not_present	0	0	0	not_present	0	0	0	not_present	0	0	0	not_present	0	0	0	not_present	0	0	0	not_present	0	0	0	not_present	0	0	0	not_present	0	0	0	not_present	0	0	0	not_present	0.00107022	0	0.000535108	not_reproducible	0	0	0	not_present	0
d__Bacteria; p__Proteobacteria; c__Alphaproteobacteria; o__Rhizobiales; f__Brucellaceae; g__Ochrobactrum	0	0	0	not_present	0	0	0	not_present	0	0	0	not_present	0	0	0	not_present	0	0	0	not_present	0	0	0	not_present	0	0	0	not_present	0	0	0	not_present	0	0	0	not_present	0	0	0	not_present	0	0	0	not_present	0	0	0	not_present	0
d__Bacteria; p__Bacteroidetes; c__Flavobacteriia; o__Flavobacteriales; f__Flavobacteriaceae; g__Cloacibacterium; s__Cloacibacterium_haliotis	0	0	0	not_present	0	0	0	not_present	0	0	0	not_present	0	0	0	not_present	0	0	0	not_present	0	0	0	not_present	0	0	0	not_present	0	0	0	not_present	0	0	0	not_present	0	0	0	not_present	0	0	0	not_present	0	0	0	not_present	0
d__Bacteria; p__Firmicutes; c__Clostridia; o__Clostridiales; f__Ruminococcaceae; g__Faecalibacterium; s__Faecalibacterium_prausnitzii	0	0	0	not_present	0	0	0	not_present	0	0	0	not_present	0	0	0	not_present	0	0	0	not_present	0	0	0	not_present	0	0	0	not_present	0	0	0	not_present	0	0	0	not_present	0	0	0	not_present	0	0	0	not_present	4.06504e-05	0.000365003	0.000202827	reproducible	0
d__Bacteria; p__Firmicutes; c__Clostridia; o__Clostridiales; f__Lachnospiraceae; g__Coprococcus; s__Coprococcus_comes	0	0	0	not_present	0	0	0	not_present	0	0	0	not_present	0	0	0	not_present	0	0	0	not_present	0	0	0	not_present	0	0	0	not_present	0	0	0	not_present	0	0	0	not_present	0	0	0	not_present	0	0	0	not_present	0	0	0	not_present	0
d__Bacteria; p__Proteobacteria; c__Alphaproteobacteria; o__Sphingomonadales; f__Erythrobacteraceae; g__Altererythrobacter; s__Altererythrobacter_troitsensis	0	0	0	not_present	0	0	0	not_present	0	0	0	not_present	0	0	0	not_present	0	0	0	not_present	0	0	0	not_present	0	0	0	not_present	0	0	0	not_present	0	0	0	not_present	0	0	0	not_present	0	0	0	not_present	0	0	0	not_present	0
d__Bacteria; p__Proteobacteria; c__Alphaproteobacteria; o__Rhodospirillales; f__Rhodospirillaceae; g__Elstera; s__Elstera_litoralis	0	0	0	not_present	0	0	0	not_present	0	0	0	not_present	0	0	0	not_present	0	0	0	not_present	0	0	0	not_present	0	0	0	not_present	0	0	0	not_present	0	0	0	not_present	0	0	0	not_present	0	0	0	not_present	0	0.000365003	0.000182502	not_reproducible	0
d__Bacteria; p__Firmicutes; c__Clostridia; o__Clostridiales; f__Ruminococcaceae; g__Clostridium_IV; s__Eubacterium_siraeum	0	0	0	not_present	0	0	0	not_present	0	0	0	not_present	0	0	0	not_present	0	0	0	not_present	0	0	0	not_present	0	0	0	not_present	0	0	0	not_present	0	0	0	not_present	0	0	0	not_present	0	0	0	not_present	0	0	0	not_present	0
d__Bacteria; p__Firmicutes; c__Bacilli; o__Lactobacillales; f__Lactobacillaceae; g__Lactobacillus; s__Lactobacillus_fermentum	0	0	0	not_present	0	0	0	not_present	0.000104943	3.04368e-05	6.76898e-05	reproducible	0.000185284	0.000308814	0.000247049	reproducible	0	0	0	not_present	0	0	0	not_present	0	0	0	not_present	0	0	0	not_present	0	0	0	not_present	0	0	0	not_present	0	0	0	not_present	0	0	0	not_present	0
d__Bacteria; p__Firmicutes; c__Clostridia; o__Clostridiales; f__Lachnospiraceae; g__Clostridium_XlVa; s__Clostridium_glycyrrhizinilyticum	0	0	0	not_present	0	0	0	not_present	0	0	0	not_present	0	0	0	not_present	0	0	0	not_present	0	0	0	not_present	0	0	0	not_present	0	0	0	not_present	0	0	0	not_present	0	0	0	not_present	0	0	0	not_present	0	0	0	not_present	0
d__Bacteria; p__Firmicutes; c__Bacilli; o__Lactobacillales; f__Leuconostocaceae; g__Leuconostoc	7.57312e-06	3.93653e-06	5.75482e-06	reproducible	0	0	0	not_present	0	0	0	not_present	0	0	0	not_present	0	0	0	not_present	0	0	0	not_present	0	0	0	not_present	0	0	0	not_present	0	0	0	not_present	0	0	0	not_present	0	0	0	not_present	0	0	0	not_present	0
d__Bacteria; p__Acidobacteria; c__Acidobacteria_Gp6; g__Gp6	0	0	0	not_present	0	0	0	not_present	0	0	0	not_present	0	0	0	not_present	0	0	0	not_present	0	0	0	not_present	0	0	0	not_present	0	0	0	not_present	0	0	0	not_present	0	0	0	not_present	0	0	0	not_present	0	0	0	not_present	0
d__Bacteria; p__Actinobacteria; c__Actinobacteria; o__Actinomycetales; f__Kineosporiaceae; g__Pseudokineococcus; s__Pseudokineococcus_lusitanus	0	0	0	not_present	0	0	0	not_present	0	0	0	not_present	0	0	0	not_present	0	0	0	not_present	0	0	0	not_present	0	0	0	not_present	0	0	0	not_present	0	0	0	not_present	0	0	0	not_present	0	0	0	not_present	0	0	0	not_present	0
d__Bacteria; p__Proteobacteria; c__Betaproteobacteria; o__Neisseriales; f__Neisseriaceae; g__Neisseria	0.0963149	0.106054	0.101184	reproducible	0	5.76575e-06	2.88287e-06	not_reproducible	0	3.04368e-05	1.52184e-05	not_reproducible	0.166232	0.152335	0.159283	reproducible	0.00625035	0.00633693	0.00629364	reproducible	0.000652915	2.81054e-05	0.00034051	reproducible	0.00823356	0.00955854	0.00889605	reproducible	0.0606855	0.0599513	0.0603184	reproducible	7.10543e-05	0.000301597	0.000186326	reproducible	0.00421627	0.00353498	0.00387562	reproducible	0.00632823	0.00740167	0.00686495	reproducible	0	0.000511005	0.000255502	not_reproducible	0.00188596
d__Bacteria; p__Bacteroidetes; c__Bacteroidia; o__Bacteroidales; f__Rikenellaceae; g__Alistipes; s__Alistipes_finegoldii	0	0	0	not_present	0	0	0	not_present	0	0	0	not_present	0	0	0	not_present	0	0	0	not_present	0	0	0	not_present	0	0	0	not_present	0	0	0	not_present	0.000142109	0.00021715	0.000179629	reproducible	0	0	0	not_present	0	0	0	not_present	0	0	0	not_present	0
d__Bacteria; p__Proteobacteria; c__Betaproteobacteria; o__Burkholderiales; f__Sutterellaceae; g__Sutterella; s__Sutterella_wadsworthensis	0	0	0	not_present	0	0	0	not_present	0	0	0	not_present	0	0	0	not_present	0	0	0	not_present	0	0	0	not_present	0	0	0	not_present	0	0	0	not_present	0	0	0	not_present	0	0	0	not_present	0	0	0	not_present	0	0	0	not_present	0
d__Bacteria; p__Actinobacteria; c__Actinobacteria; o__Actinomycetales; f__Actinomycetaceae; g__Actinomyces	0.00790634	0.0127071	0.0103067	reproducible	0.00852494	0.00941547	0.0089702	reproducible	0.00038479	0.000776138	0.000580464	reproducible	0.000539739	0.000902688	0.000721214	reproducible	0.000685161	0.00095926	0.000822211	reproducible	0.0011841	0.00111485	0.00114947	reproducible	0.00115054	0.00145377	0.00130216	reproducible	0.00443343	0.00639075	0.00541209	reproducible	0.000177636	0.000301597	0.000239616	reproducible	0.000101597	0.000208965	0.000155281	reproducible	0.000232656	0	0.000116328	not_reproducible	0.0048374	0.00412454	0.00448097	reproducible	0.00244773
d__Bacteria; p__Firmicutes; c__Clostridia; o__Clostridiales; f__Ruminococcaceae; g__Clostridium_IV	0	0	0	not_present	0	0	0	not_present	0	0	0	not_present	0	0	0	not_present	0	0	0	not_present	0	0	0	not_present	0	0	0	not_present	0	0	0	not_present	0	0	0	not_present	0	0	0	not_present	0	0	0	not_present	0	0	0	not_present	0
d__Bacteria; p__Firmicutes; c__Clostridia; o__Clostridiales; f__Ruminococcaceae; g__Anaerotruncus; s__Anaerotruncus_colihominis	0	0	0	not_present	0	0	0	not_present	0	0	0	not_present	0	0	0	not_present	0	0	0	not_present	0	0	0	not_present	0	0	0	not_present	0	0	0	not_present	0	0	0	not_present	0	0	0	not_present	0	0	0	not_present	0	0	0	not_present	0
d__Bacteria; p__Tenericutes; c__Mollicutes; o__Mycoplasmatales; f__Mycoplasmataceae; g__Mycoplasma; s__Mycoplasma_pneumoniae	0	0	0	not_present	0	0	0	not_present	0	0	0	not_present	0	0	0	not_present	0	0	0	not_present	0	0	0	not_present	0	0	0	not_present	0	0	0	not_present	0	0	0	not_present	0	0	0	not_present	0	0	0	not_present	0	0	0	not_present	0
d__Bacteria; p__Proteobacteria; c__Gammaproteobacteria; o__Pseudomonadales; f__Pseudomonadaceae; g__Cellvibrio; s__Cellvibrio_fulvus	0	0	0	not_present	0	0	0	not_present	0	0	0	not_present	0	0	0	not_present	0	0	0	not_present	0	0	0	not_present	0	0	0	not_present	0	0	0	not_present	0	0	0	not_present	0	0	0	not_present	0	0	0	not_present	0	0	0	not_present	0
d__Bacteria; p__Bacteroidetes; c__Bacteroidia; o__Bacteroidales; f__Prevotellaceae; g__Prevotella; s__Prevotella_pleuritidis	0	0	0	not_present	0	0	0	not_present	0	0	0	not_present	0	0	0	not_present	0	0	0	not_present	0	0	0	not_present	0	0	0	not_present	0	0	0	not_present	0	0	0	not_present	0	0	0	not_present	0	0	0	not_present	0	0	0	not_present	0
d__Bacteria; p__Proteobacteria; c__Betaproteobacteria; o__Burkholderiales; f__Burkholderiaceae; g__Cupriavidus	0	0	0	not_present	0	0	0	not_present	0	0	0	not_present	0	0	0	not_present	0	0	0	not_present	0	0	0	not_present	0	0	0	not_present	0	0	0	not_present	0	0	0	not_present	0	0	0	not_present	0	0	0	not_present	0	0	0	not_present	0
d__Bacteria; p__Firmicutes; c__Erysipelotrichia; o__Erysipelotrichales; f__Erysipelotrichaceae; g__Holdemanella; s__Holdemanella_biformis	0	0	0	not_present	0	0	0	not_present	0	0	0	not_present	0	0	0	not_present	0	0	0	not_present	0	0	0	not_present	0	1.21148e-05	6.05738e-06	not_reproducible	0	0	0	not_present	0	0	0	not_present	0	0	0	not_present	0	0	0	not_present	0	0	0	not_present	0
d__Bacteria; p__Bacteroidetes; c__Cytophagia; o__Cytophagales; f__Cytophagaceae; g__Siphonobacter; s__Siphonobacter_aquaeclarae	0	0	0	not_present	0	0	0	not_present	0	0	0	not_present	0	0	0	not_present	0	0	0	not_present	0	0	0	not_present	0	0	0	not_present	0	0	0	not_present	0	0	0	not_present	0	0	0	not_present	0	0	0	not_present	0	0	0	not_present	0
d__Bacteria; p__Proteobacteria; c__Alphaproteobacteria; o__Rhodospirillales; f__Acetobacteraceae; g__Roseomonas	0	0	0	not_present	0	0	0	not_present	0	0	0	not_present	0	0	0	not_present	0	0	0	not_present	0	0	0	not_present	0	0	0	not_present	0	0	0	not_present	0	0	0	not_present	0	0	0	not_present	0	0	0	not_present	0	0	0	not_present	0
d__Bacteria; p__Bacteroidetes; c__Bacteroidia; o__Bacteroidales; f__Rikenellaceae; g__Alistipes; s__Alistipes_onderdonkii	0	0	0	not_present	0	0	0	not_present	0	0	0	not_present	0	0	0	not_present	0	0	0	not_present	0	0	0	not_present	0	0	0	not_present	0	0	0	not_present	0	0	0	not_present	0	0	0	not_present	0	0	0	not_present	0	0	0	not_present	0
d__Bacteria; p__Firmicutes; c__Clostridia; o__Clostridiales; f__Lachnospiraceae; g__Shuttleworthia; s__Shuttleworthia_satelles	4.54387e-05	2.36192e-05	3.45289e-05	reproducible	0	0	0	not_present	0	0	0	not_present	0	0	0	not_present	0	0	0	not_present	0	0	0	not_present	0	0	0	not_present	0	0	0	not_present	0	0	0	not_present	0	0	0	not_present	0	0	0	not_present	0.000284553	0.000146001	0.000215277	reproducible	0
d__Bacteria; p__Proteobacteria; c__Deltaproteobacteria; o__Desulfovibrionales; f__Desulfovibrionaceae; g__Desulfovibrio; s__Desulfovibrio_piger	0	0	0	not_present	0	0	0	not_present	0	0	0	not_present	0	0	0	not_present	0	0	0	not_present	0	0	0	not_present	0	0	0	not_present	0	0	0	not_present	0	0	0	not_present	0	0	0	not_present	0	0	0	not_present	0	0	0	not_present	0
d__Bacteria; p__Proteobacteria; c__Gammaproteobacteria; o__Aeromonadales; f__Succinivibrionaceae; g__Succinivibrio; s__Succinivibrio_dextrinosolvens	0	0	0	not_present	0	0	0	not_present	0	0	0	not_present	0	0	0	not_present	0	0	0	not_present	0	0	0	not_present	0	0	0	not_present	0	0	0	not_present	0	0	0	not_present	0	0	0	not_present	0	0	0	not_present	0	0	0	not_present	0
d__Bacteria; p__Firmicutes; c__Clostridia; o__Clostridiales; f__Clostridiaceae_1	0	0	0	not_present	0	0	0	not_present	0	0	0	not_present	0	0	0	not_present	0	0	0	not_present	0	0	0	not_present	0	0	0	not_present	0	0	0	not_present	0	0	0	not_present	0	0	0	not_present	0	0	0	not_present	0	0	0	not_present	0
d__Bacteria; p__Proteobacteria; c__Gammaproteobacteria; o__Xanthomonadales; f__Xanthomonadaceae	0	0	0	not_present	0	0	0	not_present	0	0	0	not_present	0	0	0	not_present	0	0	0	not_present	0	9.36847e-06	4.68424e-06	not_reproducible	0	0	0	not_present	0	0	0	not_present	0	0	0	not_present	0	0	0	not_present	0	0	0	not_present	0	0	0	not_present	0
d__Bacteria; p__Firmicutes; c__Negativicutes; o__Selenomonadales; f__Veillonellaceae	0.023878	0.0154784	0.0196782	reproducible	0.0206777	0.0241758	0.0224267	reproducible	0	6.08735e-05	3.04368e-05	not_reproducible	0.000120837	0.000106897	0.000113867	reproducible	6.99144e-05	0.000232548	0.000151231	reproducible	0.00464787	0.00288549	0.00376668	reproducible	1.79772e-05	0	8.9886e-06	not_reproducible	0.00552987	0.00473872	0.00513429	reproducible	0.000159872	0.000229214	0.000194543	reproducible	0.0203871	0.0185456	0.0194663	reproducible	9.30622e-05	9.67539e-05	9.49081e-05	reproducible	0	0.000365003	0.000182502	not_reproducible	0.00617953
d__Bacteria; p__Firmicutes; c__Clostridia; o__Clostridiales; f__Lachnospiraceae; g__Catonella; s__Catonella_morbi	2.27194e-05	3.54287e-05	2.90741e-05	reproducible	0.000613046	0.000703421	0.000658234	reproducible	0	0	0	not_present	0.000418902	0.000486976	0.000452939	reproducible	0	0	0	not_present	0.000597583	0.000421581	0.000509582	reproducible	0.000503362	0.000593623	0.000548492	reproducible	0.00104877	0.00160856	0.00132866	reproducible	0	0	0	not_present	0	0	0	not_present	0.000511842	0	0.000255921	not_reproducible	0	0	0	not_present	0.00216685
d__Bacteria; p__Proteobacteria; c__Betaproteobacteria; o__Neisseriales; f__Neisseriaceae	0.0195008	0.0239223	0.0217115	reproducible	0	5.76575e-06	2.88287e-06	not_reproducible	0	0	0	not_present	0.000813637	0.000688893	0.000751265	reproducible	0	0	0	not_present	0.0059205	0.00538687	0.00565369	reproducible	0	0	0	not_present	0.000333699	0.000826015	0.000579857	reproducible	0.0099476	0.00921681	0.0095822	reproducible	0.000270925	0.000226378	0.000248651	reproducible	0	0.000387016	0.000193508	not_reproducible	0.000894309	0.00120451	0.00104941	reproducible	0
d__Bacteria; p__Firmicutes; c__Bacilli; o__Lactobacillales; f__Lactobacillaceae; g__Lactobacillus	0	1.18096e-05	5.90479e-06	not_reproducible	8.65476e-05	5.76575e-05	7.21026e-05	reproducible	0.000944485	0.00101963	0.000982058	reproducible	6.44465e-05	6.53261e-05	6.48863e-05	reproducible	9.78802e-05	0	4.89401e-05	not_reproducible	0	0	0	not_present	0.000233704	0.000327098	0.000280401	reproducible	0	0	0	not_present	0.000675016	0.000639386	0.000657201	reproducible	0	0	0	not_present	0	0	0	not_present	0	0	0	not_present	0
d__Bacteria; p__Proteobacteria; c__Alphaproteobacteria; o__Caulobacterales; f__Caulobacteraceae	0	0	0	not_present	0	0	0	not_present	0	0	0	not_present	7.25023e-05	4.15712e-05	5.70367e-05	reproducible	0	0	0	not_present	0	0	0	not_present	0	0	0	not_present	0	0	0	not_present	0	0	0	not_present	0	0	0	not_present	0	0	0	not_present	0	0	0	not_present	0
d__Bacteria; p__Actinobacteria; c__Actinobacteria; o__Actinomycetales; f__Micrococcaceae; g__Arthrobacter	0	0	0	not_present	1.44246e-05	0	7.2123e-06	not_reproducible	0	0	0	not_present	0	0	0	not_present	0	0	0	not_present	0	0	0	not_present	0	0	0	not_present	0	0	0	not_present	0.000461853	0.000337789	0.000399821	reproducible	0	0	0	not_present	0	0	0	not_present	0	0	0	not_present	0
d__Bacteria; p__Firmicutes; c__Clostridia; o__Clostridiales; f__Lachnospiraceae; g__Oribacterium; s__Oribacterium_asaccharolyticum	0.00103752	0.00116128	0.0010994	reproducible	0.000497649	0.000495854	0.000496752	reproducible	0	0	0	not_present	0	0	0	not_present	0.000559315	0.000537767	0.000548541	reproducible	0.000287725	0.00030916	0.000298442	reproducible	0	1.21148e-05	6.05738e-06	not_reproducible	0.00114411	0.00152161	0.00133286	reproducible	0	0	0	not_present	0	0	0	not_present	0.00451352	0.00111267	0.00281309	reproducible	0	0.000292003	0.000146001	not_reproducible	0.000361141
d__Bacteria; p__Bacteroidetes; c__Bacteroidia; o__Bacteroidales; f__Bacteroidaceae; g__Bacteroides	0	0	0	not_present	0	0	0	not_present	0	0	0	not_present	0	0	0	not_present	1.39829e-05	0	6.99144e-06	not_reproducible	0	0	0	not_present	0.000413476	0.000436131	0.000424803	reproducible	0.000715069	0.000826015	0.000770542	reproducible	0	0	0	not_present	0	0	0	not_present	0	0.00135455	0.000677277	not_reproducible	0	0.00138701	0.000693507	not_reproducible	0
d__Bacteria; p__Firmicutes; c__Erysipelotrichia; o__Erysipelotrichales; f__Erysipelotrichaceae	7.57312e-06	0	3.78656e-06	not_reproducible	0	0	0	not_present	0	0	0	not_present	0	0	0	not_present	0	0	0	not_present	0	0	0	not_present	0	0	0	not_present	0	0	0	not_present	0.000301981	0.000410172	0.000356076	reproducible	0	0	0	not_present	0.00083756	0	0.00041878	not_reproducible	0	0	0	not_present	4.01268e-05
d__Bacteria; p__Proteobacteria; c__Gammaproteobacteria; o__Chromatiales; f__Chromatiaceae; g__Rheinheimera	0	0	0	not_present	0	0	0	not_present	0	0	0	not_present	0	0	0	not_present	0	0	0	not_present	0	0	0	not_present	0	0	0	not_present	0	0	0	not_present	0	0	0	not_present	0	0	0	not_present	0	0	0	not_present	0	0	0	not_present	0
d__Bacteria; p__Bacteroidetes; c__Sphingobacteriia; o__Sphingobacteriales; f__Sphingobacteriaceae; g__Pedobacter	0	0	0	not_present	0	0	0	not_present	0	0	0	not_present	0	0	0	not_present	0	0	0	not_present	0	0	0	not_present	0.000269658	0.000278639	0.000274149	reproducible	0	0	0	not_present	0	0	0	not_present	0	0	0	not_present	0	0	0	not_present	0	0	0	not_present	0
d__Bacteria; p__Firmicutes; c__Clostridia; o__Clostridiales; f__Ruminococcaceae; g__Clostridium_IV; s__Clostridium_methylpentosum	0	0	0	not_present	0	0	0	not_present	0	0	0	not_present	0	0	0	not_present	0	0	0	not_present	0	0	0	not_present	0	0	0	not_present	0	0	0	not_present	0	0	0	not_present	0	0	0	not_present	0	0	0	not_present	0	0	0	not_present	0
d__Bacteria; p__Firmicutes; c__Clostridia; o__Clostridiales; f__Lachnospiraceae; g__Hungatella	0	0	0	not_present	0	0	0	not_present	0	0	0	not_present	0	0	0	not_present	0	0	0	not_present	0	0	0	not_present	0	0	0	not_present	0	0	0	not_present	0	0	0	not_present	0	0	0	not_present	0	0	0	not_present	0	0	0	not_present	0
d__Bacteria; p__Firmicutes; c__Clostridia; o__Clostridiales; f__Lachnospiraceae; g__Clostridium_XlVb; s__Clostridium_lactatifermentans	0	0	0	not_present	0	0	0	not_present	0	0	0	not_present	0	0	0	not_present	0	0	0	not_present	0	0	0	not_present	0	0	0	not_present	0	0	0	not_present	0	0	0	not_present	0	0	0	not_present	0	0	0	not_present	0	0	0	not_present	0
d__Bacteria; p__Actinobacteria; c__Actinobacteria	0	0	0	not_present	0	0	0	not_present	0	0	0	not_present	0	0	0	not_present	0	0	0	not_present	0	0	0	not_present	0.000233704	0.000363443	0.000298573	reproducible	0	0	0	not_present	0	0	0	not_present	0	0	0	not_present	0	0	0	not_present	0	0	0	not_present	0
d__Bacteria; p__Firmicutes; c__Clostridia; o__Clostridiales; f__Ruminococcaceae; g__Oscillibacter	0	0	0	not_present	0	0	0	not_present	0	0	0	not_present	0	0	0	not_present	0	0	0	not_present	0	0	0	not_present	0	0	0	not_present	0	0	0	not_present	0	0	0	not_present	0	0	0	not_present	0	0	0	not_present	0	0	0	not_present	0
d__Bacteria; p__Firmicutes; c__Bacilli; o__Bacillales; f__Staphylococcaceae; g__Jeotgalicoccus	0	0	0	not_present	0	0	0	not_present	0	0	0	not_present	0	0	0	not_present	0	0	0	not_present	0	0	0	not_present	0	0	0	not_present	0	0	0	not_present	0.00024869	0.000120639	0.000184664	reproducible	0	0	0	not_present	0	0	0	not_present	0	0	0	not_present	0
d__Bacteria; p__Actinobacteria; c__Actinobacteria; o__Actinomycetales; f__Nocardioidaceae; g__Aeromicrobium; s__Aeromicrobium_fastidiosum	0	0	0	not_present	0	0	0	not_present	0	0	0	not_present	0	0	0	not_present	0	0	0	not_present	0	0	0	not_present	0	0	0	not_present	0	0	0	not_present	0	0	0	not_present	0	0	0	not_present	0	0	0	not_present	0	0	0	not_present	0
d__Bacteria; p__Bacteroidetes; c__Flavobacteriia; o__Flavobacteriales; f__Flavobacteriaceae; g__Capnocytophaga	0.00284749	0.00284611	0.0028468	reproducible	0	0	0	not_present	0	0	0	not_present	0.00437431	0.00411554	0.00424492	reproducible	8.38973e-05	0	4.19487e-05	not_reproducible	0	0	0	not_present	0	0	0	not_present	0	0	0	not_present	0	0	0	not_present	0	0	0	not_present	0.00144246	0	0.000721232	not_reproducible	0.00138211	0	0.000691057	not_reproducible	0.00156495
d__Bacteria; p__Bacteroidetes; c__Cytophagia; o__Cytophagales; f__Cytophagaceae; g__Hymenobacter	0	0	0	not_present	0	0	0	not_present	0	0	0	not_present	0	0	0	not_present	0	0	0	not_present	0	0	0	not_present	0	0	0	not_present	0	0	0	not_present	0	0	0	not_present	0	0	0	not_present	0	0	0	not_present	0	0.000219002	0.000109501	not_reproducible	0
d__Bacteria; p__Proteobacteria; c__Alphaproteobacteria; o__Rhizobiales; f__Phyllobacteriaceae; g__Aquamicrobium	0	0	0	not_present	0	0	0	not_present	0	0	0	not_present	0	0	0	not_present	0	0	0	not_present	0	0	0	not_present	0	0	0	not_present	0	0	0	not_present	0	0	0	not_present	0	0	0	not_present	0	0	0	not_present	0	0	0	not_present	0
d__Bacteria; p__Actinobacteria; c__Actinobacteria; o__Actinomycetales; f__Propionibacteriaceae	0	0	0	not_present	0	0	0	not_present	0	0	0	not_present	0	0	0	not_present	0	0	0	not_present	0	0	0	not_present	0	0	0	not_present	0	0	0	not_present	0	0	0	not_present	0	0	0	not_present	0	0	0	not_present	0	0	0	not_present	0
d__Bacteria; p__Firmicutes; c__Clostridia; o__Clostridiales; f__Clostridiales_Incertae_Sedis_XI; g__Anaerococcus; s__Anaerococcus_vaginalis	0	0	0	not_present	0	0	0	not_present	0.0696121	0.0761832	0.0728976	reproducible	0.000225563	0.000237549	0.000231556	reproducible	0	1.45342e-05	7.26712e-06	not_reproducible	0	0	0	not_present	0	0	0	not_present	0	0	0	not_present	0	0	0	not_present	0	0	0	not_present	0	0	0	not_present	0	0	0	not_present	0
d__Bacteria; p__Bacteroidetes; c__Sphingobacteriia; o__Sphingobacteriales; f__Chitinophagaceae; g__Sediminibacterium	0	0	0	not_present	0	0	0	not_present	0	0	0	not_present	0	0	0	not_present	0	0	0	not_present	0	0	0	not_present	0	0	0	not_present	0	0	0	not_present	0	2.41278e-05	1.20639e-05	not_reproducible	0	0	0	not_present	0	0	0	not_present	0	0	0	not_present	0
d__Bacteria; p__Proteobacteria; c__Alphaproteobacteria	0	0	0	not_present	0	0	0	not_present	3.49809e-05	7.60919e-05	5.55364e-05	reproducible	0	0	0	not_present	0	0	0	not_present	0	0	0	not_present	0	0	0	not_present	0	0	0	not_present	0	0	0	not_present	0	0	0	not_present	0.000884091	0	0.000442046	not_reproducible	0	0	0	not_present	0
d__Bacteria; p__Firmicutes; c__Clostridia; o__Clostridiales; f__Peptostreptococcaceae; g__Intestinibacter; s__Intestinibacter_bartlettii	0	0	0	not_present	0	0	0	not_present	0	0	0	not_present	0	0	0	not_present	0	0	0	not_present	0	0	0	not_present	0	0	0	not_present	0	0	0	not_present	0	0	0	not_present	0	0	0	not_present	0	0	0	not_present	0	0	0	not_present	0
d__Bacteria; p__Proteobacteria; c__Alphaproteobacteria; o__Sphingomonadales; f__Sphingomonadaceae; g__Sphingomonas; s__Sphingomonas_sediminicola	0	0	0	not_present	0	0	0	not_present	0	0	0	not_present	0	0	0	not_present	0	0	0	not_present	0	0	0	not_present	0	0	0	not_present	0	0	0	not_present	0	0	0	not_present	0	0	0	not_present	0	0	0	not_present	0	0	0	not_present	0
d__Bacteria; p__Firmicutes; c__Clostridia; o__Clostridiales; f__Peptostreptococcaceae	0	0	0	not_present	0	0	0	not_present	0	0	0	not_present	0	0	0	not_present	0	0	0	not_present	0	0	0	not_present	0	0	0	not_present	0	0	0	not_present	0	0	0	not_present	0	0	0	not_present	0	0	0	not_present	0	0	0	not_present	0
d__Bacteria; p__Verrucomicrobia; c__Verrucomicrobiae; o__Verrucomicrobiales; f__Verrucomicrobiaceae; g__Akkermansia; s__Akkermansia_muciniphila	0	0	0	not_present	0	0	0	not_present	0	0	0	not_present	0	0	0	not_present	0	0	0	not_present	0	6.55793e-05	3.27896e-05	not_reproducible	0.000737065	0.000581508	0.000659287	reproducible	0.00114411	0.000608643	0.000876376	reproducible	0	1.20639e-05	6.03195e-06	not_reproducible	0	0	0	not_present	0	0	0	not_present	0	0	0	not_present	0
d__Bacteria; p__Firmicutes; c__Bacilli; o__Bacillales; f__Paenibacillaceae_1; g__Paenibacillus	0	0	0	not_present	0	0	0	not_present	0	0	0	not_present	0	0	0	not_present	0	0	0	not_present	0	0	0	not_present	0	0	0	not_present	0.000238356	0.000217372	0.000227864	reproducible	0	0	0	not_present	0	0	0	not_present	0	0	0	not_present	0	0	0	not_present	0
d__Bacteria; p__Firmicutes; c__Clostridia; o__Clostridiales; f__Ruminococcaceae; g__Ruminococcus; s__Ruminococcus_bromii	0	0	0	not_present	0	0	0	not_present	0	0	0	not_present	0	0	0	not_present	0	0	0	not_present	0	0	0	not_present	0	0	0	not_present	0	0	0	not_present	0	0	0	not_present	0	0	0	not_present	0	0	0	not_present	0	0	0	not_present	0
d__Bacteria; p__Proteobacteria; c__Alphaproteobacteria; o__Sphingomonadales; f__Sphingomonadaceae; g__Sphingomonas; s__Sphingomonas_oryziterrae	0	0	0	not_present	0	0	0	not_present	0	0	0	not_present	0	0	0	not_present	0	0	0	not_present	0	0	0	not_present	0	0	0	not_present	0	0	0	not_present	0	0	0	not_present	0	0	0	not_present	0	0	0	not_present	0	0	0	not_present	0
d__Bacteria; p__Proteobacteria; c__Betaproteobacteria; o__Burkholderiales; f__Comamonadaceae; g__Comamonas	2.27194e-05	3.93653e-05	3.10423e-05	reproducible	1.44246e-05	1.72972e-05	1.58609e-05	reproducible	0.000174905	0.000289149	0.000232027	reproducible	0.00251341	0.00267243	0.00259292	reproducible	0.000545333	0.000595904	0.000570618	reproducible	0.000608649	0.000505897	0.000557273	reproducible	0.00115054	0.00161126	0.0013809	reproducible	0.00166849	0.00217372	0.00192111	reproducible	0.00774492	0.00927713	0.00851102	reproducible	0.00480891	0.00541567	0.00511229	reproducible	0.00130287	0.00309613	0.0021995	reproducible	0.00288618	0.000547505	0.00171684	reproducible	0.00457446
d__Bacteria; p__Actinobacteria; c__Actinobacteria; o__Actinomycetales; f__Streptomycetaceae	0	0	0	not_present	0	0	0	not_present	0	0	0	not_present	0	0	0	not_present	0	0	0	not_present	0	0	0	not_present	0	0	0	not_present	0	0	0	not_present	0	0	0	not_present	0	0	0	not_present	0	0	0	not_present	0	0	0	not_present	0
d__Bacteria; p__Proteobacteria; c__Betaproteobacteria; o__Burkholderiales; f__Burkholderiales_incertae_sedis; g__Aquabacterium; s__Aquabacterium_parvum	0	0	0	not_present	0	0	0	not_present	0	0	0	not_present	0	0	0	not_present	0	0	0	not_present	0	0	0	not_present	0	0	0	not_present	0	0	0	not_present	0	0	0	not_present	0	0	0	not_present	0	0	0	not_present	0	0	0	not_present	0
d__Bacteria; p__Proteobacteria; c__Betaproteobacteria; o__Rhodocyclales; f__Rhodocyclaceae; g__Methyloversatilis; s__Methyloversatilis_thermotolerans	0	0	0	not_present	0	0	0	not_present	0	0	0	not_present	0	0	0	not_present	0	0	0	not_present	0	0	0	not_present	0	0	0	not_present	0	0	0	not_present	0	0	0	not_present	0	0	0	not_present	0	0	0	not_present	0	0	0	not_present	0
d__Bacteria; p__Actinobacteria; c__Actinobacteria; o__Actinomycetales; f__Dermacoccaceae; g__Dermacoccus; s__Dermacoccus_nishinomiyaensis	0	0	0	not_present	0	0	0	not_present	3.49809e-05	1.52184e-05	2.50997e-05	reproducible	0	0	0	not_present	0	0	0	not_present	0	0	0	not_present	0	0	0	not_present	0	0	0	not_present	0	0	0	not_present	0	0	0	not_present	0	0	0	not_present	0	0.000219002	0.000109501	not_reproducible	0
d__Bacteria; p__Actinobacteria; c__Actinobacteria; o__Actinomycetales; f__Kineosporiaceae; g__Kineococcus	0	0	0	not_present	0	0	0	not_present	0	0	0	not_present	0	0	0	not_present	0	0	0	not_present	0	0	0	not_present	0.000179772	0.000169607	0.000174689	reproducible	0	0	0	not_present	0	0	0	not_present	0	0	0	not_present	0	0	0	not_present	0	0	0	not_present	0
d__Bacteria; p__Proteobacteria; c__Betaproteobacteria; o__Burkholderiales; f__Comamonadaceae; g__Curvibacter	0	1.96826e-05	9.84132e-06	not_reproducible	0	0	0	not_present	0.000104943	0.000228276	0.000166609	reproducible	5.63907e-05	8.9081e-05	7.27359e-05	reproducible	5.59315e-05	8.72055e-05	7.15685e-05	reproducible	0	0	0	not_present	0	0	0	not_present	0.000143014	0.000260847	0.00020193	reproducible	1.77636e-05	0	8.88178e-06	not_reproducible	0.000524917	0.000417929	0.000471423	reproducible	0.000232656	0	0.000116328	not_reproducible	0.00113821	0.000328503	0.000733357	reproducible	0
d__Bacteria; p__Proteobacteria; c__Alphaproteobacteria; o__Rhizobiales; f__Hyphomicrobiaceae	0	0	0	not_present	0	0	0	not_present	0	0	0	not_present	0	0	0	not_present	0	0	0	not_present	0	0	0	not_present	0	0	0	not_present	0	0	0	not_present	0	0	0	not_present	0	0	0	not_present	0	0	0	not_present	0	0	0	not_present	0
d__Bacteria; p__Proteobacteria; c__Alphaproteobacteria; o__Rhizobiales; f__Hyphomicrobiaceae; g__Devosia	0	0	0	not_present	0	0	0	not_present	0	0	0	not_present	0	0	0	not_present	0	0	0	not_present	0	0	0	not_present	0.000161795	0.000181721	0.000171758	reproducible	0	0	0	not_present	0	0	0	not_present	0	0	0	not_present	0	0	0	not_present	0	0	0	not_present	0
d__Bacteria; p__Firmicutes; c__Clostridia; o__Clostridiales; f__Ruminococcaceae; g__Gemmiger	0	0	0	not_present	0	0	0	not_present	0	0	0	not_present	0	0	0	not_present	0	0	0	not_present	0	0	0	not_present	0	0	0	not_present	0	0	0	not_present	0	0	0	not_present	0	0	0	not_present	0	0	0	not_present	0	0	0	not_present	0
d__Bacteria; p__Proteobacteria; c__Gammaproteobacteria	0	0	0	not_present	0	0	0	not_present	0	0	0	not_present	0	0	0	not_present	0	0	0	not_present	6.63981e-05	0	3.31991e-05	not_reproducible	0	0	0	not_present	0	0	0	not_present	0	0	0	not_present	0	0	0	not_present	0	0.000241885	0.000120942	not_reproducible	0	0.000182502	9.12509e-05	not_reproducible	0.000321014
d__Bacteria; p__Verrucomicrobia	0	0	0	not_present	0	0	0	not_present	0	0	0	not_present	0	0	0	not_present	0	0	0	not_present	0	0	0	not_present	0	0	0	not_present	0	0	0	not_present	0	0	0	not_present	0.000355589	0.000313447	0.000334518	reproducible	0	0	0	not_present	0	0	0	not_present	0
d__Bacteria; p__Actinobacteria; c__Actinobacteria; o__Actinomycetales; f__Microbacteriaceae; g__Leucobacter	0	0	0	not_present	0	0	0	not_present	0	0	0	not_present	0	0	0	not_present	0	0	0	not_present	0	0	0	not_present	0	0	0	not_present	0	0	0	not_present	0	0	0	not_present	0	0	0	not_present	0.000604904	0	0.000302452	not_reproducible	0	0	0	not_present	0
d__Bacteria; p__Proteobacteria; c__Betaproteobacteria; o__Burkholderiales; f__Burkholderiaceae; g__Burkholderia	0	3.93653e-06	1.96826e-06	not_reproducible	0	0	0	not_present	0	0	0	not_present	0	0	0	not_present	4.19487e-05	8.72055e-05	6.45771e-05	reproducible	0	6.55793e-05	3.27896e-05	not_reproducible	0	0	0	not_present	0	0	0	not_present	0	0	0	not_present	0	0	0	not_present	0.000465311	0	0.000232656	not_reproducible	0	0	0	not_present	0
d__Bacteria; p__Proteobacteria; c__Alphaproteobacteria; o__Rhodospirillales; f__Acetobacteraceae; g__Gluconobacter; s__Gluconobacter_cerinus	0	0	0	not_present	0	0	0	not_present	0	0	0	not_present	0	0	0	not_present	0	0	0	not_present	0	0	0	not_present	0	0	0	not_present	0	0	0	not_present	0	0	0	not_present	0	0	0	not_present	0	0	0	not_present	0	0	0	not_present	0
d__Bacteria; p__Bacteroidetes; c__Cytophagia; o__Cytophagales	0	0	0	not_present	0	0	0	not_present	0	0	0	not_present	0	0	0	not_present	0	0	0	not_present	0	0	0	not_present	0	0	0	not_present	0	0	0	not_present	0	0	0	not_present	0	0	0	not_present	0	0	0	not_present	0	0	0	not_present	0
d__Bacteria; p__Proteobacteria; c__Alphaproteobacteria; o__Rhodobacterales; f__Rhodobacteraceae; g__Gemmobacter	0	0	0	not_present	0	0	0	not_present	0	0	0	not_present	0	0	0	not_present	0	0	0	not_present	0	0	0	not_present	0	0	0	not_present	0	0	0	not_present	0	0	0	not_present	0	0	0	not_present	0	0	0	not_present	0	0	0	not_present	0
d__Bacteria; p__Proteobacteria; c__Alphaproteobacteria; o__Rhodospirillales; f__Acetobacteraceae; g__Nguyenibacter	0	0	0	not_present	0	0	0	not_present	0	0	0	not_present	0	0	0	not_present	0	0	0	not_present	0	0	0	not_present	0	0	0	not_present	0	0	0	not_present	0	0	0	not_present	0	0	0	not_present	0	0	0	not_present	0	0	0	not_present	0
d__Bacteria; p__Proteobacteria; c__Deltaproteobacteria; o__Desulfuromonadales	0	0	0	not_present	0	0	0	not_present	0	0	0	not_present	0	0	0	not_present	0	0	0	not_present	0	0	0	not_present	0	0	0	not_present	0	0	0	not_present	0	0	0	not_present	0	0	0	not_present	0	0	0	not_present	0	0	0	not_present	0
d__Bacteria; p__Proteobacteria; c__Deltaproteobacteria; o__Myxococcales; f__Polyangiaceae	0	0	0	not_present	0	0	0	not_present	0	0	0	not_present	0	0	0	not_present	0	0	0	not_present	0	0	0	not_present	0	0	0	not_present	0	0	0	not_present	0	0	0	not_present	0	0	0	not_present	0	0	0	not_present	0	0	0	not_present	0
d__Bacteria; p__Proteobacteria; c__Deltaproteobacteria; o__Desulfuromonadales; f__Geobacteraceae; g__Geobacter	0	0	0	not_present	0	0	0	not_present	0	0	0	not_present	0	0	0	not_present	0	0	0	not_present	0	0	0	not_present	0	0	0	not_present	0	0	0	not_present	0	0	0	not_present	0	0	0	not_present	0	0	0	not_present	0	0	0	not_present	0
d__Bacteria; p__Chloroflexi; c__Caldilineae; o__Caldilineales; f__Caldilineaceae	0	0	0	not_present	0	0	0	not_present	0	0	0	not_present	0	0	0	not_present	0	0	0	not_present	0	0	0	not_present	0	0	0	not_present	0	0	0	not_present	0	0	0	not_present	0	0	0	not_present	0	0	0	not_present	0	0	0	not_present	0
d__Bacteria; p__Planctomycetes; c__Planctomycetia; o__Planctomycetales; f__Planctomycetaceae	0	0	0	not_present	0	0	0	not_present	0	0	0	not_present	0.00015306	0.00014253	0.000147795	reproducible	0	0	0	not_present	0	0	0	not_present	0	0	0	not_present	0	0	0	not_present	0	0	0	not_present	0	0	0	not_present	0	0	0	not_present	0	0	0	not_present	0
d__Bacteria; p__Proteobacteria; c__Gammaproteobacteria; o__Pseudomonadales; f__Pseudomonadaceae; g__Azotobacter	0	0	0	not_present	0	0	0	not_present	0.000174905	0.000121747	0.000148326	reproducible	0	0	0	not_present	5.59315e-05	0.000145342	0.000100637	reproducible	3.31991e-05	5.62108e-05	4.47049e-05	reproducible	0.000395499	0.000339213	0.000367356	reproducible	0	0	0	not_present	0	0	0	not_present	0	0	0	not_present	0.000139593	0	6.97967e-05	not_reproducible	0.000121951	0	6.09756e-05	not_reproducible	0
d__Bacteria; p__Proteobacteria; c__Betaproteobacteria; o__Burkholderiales; f__Comamonadaceae; g__Schlegelella	0	0	0	not_present	0	0	0	not_present	0	0	0	not_present	0	0	0	not_present	0	0	0	not_present	0	0	0	not_present	0	0	0	not_present	0	0	0	not_present	0	0	0	not_present	0	0	0	not_present	0.000697967	0	0.000348983	not_reproducible	0	0	0	not_present	0
d__Bacteria; p__Bacteroidetes; c__Sphingobacteriia; o__Sphingobacteriales; f__Sphingobacteriaceae; g__Sphingobacterium; s__Sphingobacterium_spiritivorum	0	0	0	not_present	0	0	0	not_present	0.000139924	0.000106529	0.000123226	reproducible	2.41674e-05	7.12648e-05	4.77161e-05	reproducible	8.38973e-05	0.00010174	9.28185e-05	reproducible	1.10664e-05	7.49478e-05	4.30071e-05	reproducible	8.9886e-05	0.000157492	0.000123689	reproducible	0.000286028	0.000217372	0.0002517	reproducible	7.10543e-05	6.03195e-05	6.56869e-05	reproducible	0.00182874	0.00153241	0.00168057	reproducible	0.000232656	0.000145131	0.000188893	reproducible	0.000203252	0.000292003	0.000247627	reproducible	0.000160507
d__Bacteria; p__Proteobacteria; c__Gammaproteobacteria; o__Xanthomonadales; f__Xanthomonadaceae; g__Lysobacter	0	0	0	not_present	0	0	0	not_present	0	0	0	not_present	0	0	0	not_present	0.000153812	0.000116274	0.000135043	reproducible	0	0	0	not_present	0	0	0	not_present	0	0	0	not_present	8.88178e-05	0.000120639	0.000104728	reproducible	0	0	0	not_present	0	0	0	not_present	0	0	0	not_present	0
d__Bacteria; p__Acidobacteria; c__Acidobacteria_Gp4; g__Blastocatella; s__Blastocatella_fastidiosa	0	0	0	not_present	0	0	0	not_present	0	0	0	not_present	0	0	0	not_present	0	0	0	not_present	0	0	0	not_present	0	0	0	not_present	0	0	0	not_present	0	0	0	not_present	0	0	0	not_present	0	0	0	not_present	0	0	0	not_present	0
d__Bacteria; p__Firmicutes; c__Clostridia; o__Clostridiales; f__Lachnospiraceae; g__Blautia	0	0	0	not_present	0	0	0	not_present	0	0	0	not_present	0	0	0	not_present	0	0	0	not_present	0	0	0	not_present	0	0	0	not_present	0	0	0	not_present	0	0	0	not_present	0	0	0	not_present	0	0	0	not_present	0	0.000766507	0.000383254	not_reproducible	0
d__Bacteria; p__Firmicutes; c__Clostridia; o__Clostridiales; f__Clostridiales_Incertae_Sedis_XIII; g__Mogibacterium	0.00181755	0.0018856	0.00185157	reproducible	0.000490436	0.000588106	0.000539271	reproducible	0.00335817	0.00409375	0.00372596	reproducible	0.000781414	0.000789852	0.000785633	reproducible	0.000615247	0.000813918	0.000714582	reproducible	8.85308e-05	0	4.42654e-05	not_reproducible	0.000575271	0.000932836	0.000754053	reproducible	0.00348	0.00273889	0.00310945	reproducible	0	0	0	not_present	0	0	0	not_present	0.000930622	0	0.000465311	not_reproducible	0.00101626	7.30007e-05	0.00054463	reproducible	0.00228723
d__Bacteria; p__Proteobacteria; c__Gammaproteobacteria; o__Pasteurellales; f__Pasteurellaceae	0	0	0	not_present	0	0	0	not_present	0	0	0	not_present	0	5.93874e-06	2.96937e-06	not_reproducible	0	0	0	not_present	0	0	0	not_present	0	0	0	not_present	0	0	0	not_present	0	0	0	not_present	0	0	0	not_present	0	0	0	not_present	0.000894309	0.00233602	0.00161517	reproducible	0
d__Bacteria; p__Deinococcus.Thermus; c__Deinococci; o__Deinococcales; f__Deinococcaceae; g__Deinococcus	0	0	0	not_present	0	0	0	not_present	0	0	0	not_present	0	0	0	not_present	0	0	0	not_present	0	0	0	not_present	0.000521339	0.000569393	0.000545366	reproducible	0	0	0	not_present	0	0	0	not_present	0	0	0	not_present	0	0	0	not_present	0	0	0	not_present	0
d__Bacteria; p__Proteobacteria; c__Gammaproteobacteria; o__Alteromonadales; f__Alteromonadaceae	0	0	0	not_present	0	0	0	not_present	0	0	0	not_present	0	0	0	not_present	9.78802e-05	0	4.89401e-05	not_reproducible	0	0	0	not_present	0.00077302	0.000763229	0.000768125	reproducible	0	0	0	not_present	0.000230926	0.000301597	0.000266262	reproducible	0.000203194	0.000104482	0.000153838	reproducible	0	0	0	not_present	0.000284553	0.000109501	0.000197027	reproducible	0
d__Bacteria; p__Acidobacteria; c__Acidobacteria_Gp3; g__Gp3	0	0	0	not_present	0	0	0	not_present	0	0	0	not_present	0	0	0	not_present	0	0	0	not_present	0	0	0	not_present	0	0	0	not_present	0	0	0	not_present	0	0	0	not_present	0	0	0	not_present	0	0	0	not_present	0	0	0	not_present	0
d__Bacteria; p__Firmicutes; c__Negativicutes; o__Selenomonadales; f__Veillonellaceae; g__Dialister	0	0	0	not_present	0	0	0	not_present	0	0	0	not_present	0	0	0	not_present	0	0	0	not_present	0	0	0	not_present	0	0	0	not_present	0	0	0	not_present	0	0	0	not_present	0	0	0	not_present	0	0	0	not_present	0	0	0	not_present	0
d__Bacteria; p__Bacteroidetes; c__Sphingobacteriia; o__Sphingobacteriales; f__Sphingobacteriaceae; g__Mucilaginibacter	0	0	0	not_present	0	0	0	not_present	0	0	0	not_present	0	0	0	not_present	0	0	0	not_present	0	0	0	not_present	0	0	0	not_present	0	0	0	not_present	0	0	0	not_present	0	0	0	not_present	0	0	0	not_present	0	0	0	not_present	0
d__Bacteria; p__Actinobacteria; c__Actinobacteria; o__Actinomycetales; f__Kineosporiaceae; g__Pseudokineococcus	0	0	0	not_present	0	0	0	not_present	0	0	0	not_present	0	0	0	not_present	0	0	0	not_present	0	0	0	not_present	0	0	0	not_present	0	0	0	not_present	5.32907e-05	8.44472e-05	6.8869e-05	reproducible	0	0	0	not_present	0	0	0	not_present	0	0	0	not_present	0
d__Bacteria; p__Actinobacteria; c__Actinobacteria; o__Coriobacteriales; f__Coriobacteriaceae; g__Eggerthella; s__Eggerthella_lenta	0	0	0	not_present	0	0	0	not_present	0	0	0	not_present	0	0	0	not_present	0	0	0	not_present	0	0	0	not_present	0	0	0	not_present	0	0	0	not_present	0	0	0	not_present	0	0	0	not_present	0	0	0	not_present	0	0	0	not_present	0
d__Bacteria; p__Firmicutes; c__Erysipelotrichia; o__Erysipelotrichales; f__Erysipelotrichaceae; g__Clostridium_XVIII; s__Clostridium_ramosum	0	0	0	not_present	0	0	0	not_present	0	0	0	not_present	0	0	0	not_present	0	0	0	not_present	0	0	0	not_present	0	0	0	not_present	0	0	0	not_present	0	0	0	not_present	0	0	0	not_present	0	0	0	not_present	0	0	0	not_present	0
d__Bacteria; p__Actinobacteria	0	0	0	not_present	0	0	0	not_present	0	0	0	not_present	0	0	0	not_present	0	0	0	not_present	0	0	0	not_present	0	0	0	not_present	0	0	0	not_present	0	0	0	not_present	0	0	0	not_present	0	0	0	not_present	0	0	0	not_present	0
d__Bacteria; p__Proteobacteria; c__Gammaproteobacteria; o__Enterobacteriales; f__Enterobacteriaceae	0	7.87305e-06	3.93653e-06	not_reproducible	1.44246e-05	2.3063e-05	1.87438e-05	reproducible	0.000104943	4.56552e-05	7.5299e-05	reproducible	0.000233619	0.000195978	0.000214798	reproducible	0.000125846	8.72055e-05	0.000106526	reproducible	6.63981e-05	5.62108e-05	6.13045e-05	reproducible	0.000215726	0.000193836	0.000204781	reproducible	0.00038137	0.000478219	0.000429795	reproducible	0.000142109	0.000193022	0.000167565	reproducible	0	0	0	not_present	0.000139593	0.00140293	0.000771262	reproducible	0.00264228	0.000693507	0.00166789	reproducible	0.00216685
d__Bacteria; p__Bacteroidetes; c__Bacteroidia; o__Bacteroidales; f__Porphyromonadaceae; g__Porphyromonas; s__Porphyromonas_endodontalis	0	0	0	not_present	0	0	0	not_present	0	0	0	not_present	0	0	0	not_present	0	0	0	not_present	0.000420521	0.000168632	0.000294577	reproducible	0	0	0	not_present	0	0	0	not_present	0	0	0	not_present	0	0	0	not_present	0	0	0	not_present	0	0	0	not_present	0
d__Bacteria; p__Bacteroidetes; c__Sphingobacteriia; o__Sphingobacteriales; f__Sphingobacteriaceae; g__Olivibacter	0	0	0	not_present	0	0	0	not_present	0	0	0	not_present	0	0	0	not_present	0	0	0	not_present	0	0	0	not_present	0	0	0	not_present	0	0	0	not_present	0	0	0	not_present	0	0	0	not_present	0	0	0	not_present	0	0	0	not_present	0
d__Bacteria; p__Proteobacteria; c__Gammaproteobacteria; o__Aeromonadales; f__Aeromonadaceae; g__Aeromonas	0	0	0	not_present	0	0	0	not_present	0	0	0	not_present	6.44465e-05	7.12648e-05	6.78557e-05	reproducible	0	0	0	not_present	0	0	0	not_present	0	0	0	not_present	0	0	0	not_present	3.55271e-05	2.41278e-05	2.98275e-05	reproducible	0	0	0	not_present	0	0.000387016	0.000193508	not_reproducible	0	0	0	not_present	0
d__Bacteria; p__Actinobacteria; c__Actinobacteria; o__Solirubrobacterales	0	0	0	not_present	0	0	0	not_present	0	0	0	not_present	0	0	0	not_present	0	0	0	not_present	0	0	0	not_present	0	0	0	not_present	0	0	0	not_present	0	0	0	not_present	0	0	0	not_present	0	0	0	not_present	0	0	0	not_present	0
d__Bacteria; p__Proteobacteria; c__Betaproteobacteria; o__Burkholderiales; f__Burkholderiaceae; g__Lautropia; s__Lautropia_mirabilis	0	0	0	not_present	0	0	0	not_present	0	0	0	not_present	0	0	0	not_present	0	0	0	not_present	5.53318e-05	3.74739e-05	4.64028e-05	reproducible	0	0	0	not_present	0	0	0	not_present	0	1.20639e-05	6.03195e-06	not_reproducible	0	0	0	not_present	0	0	0	not_present	0.000243902	0	0.000121951	not_reproducible	8.02536e-05
d__Bacteria; p__Bacteroidetes; c__Bacteroidia; o__Bacteroidales; f__Porphyromonadaceae; g__Butyricimonas; s__Butyricimonas_paravirosa	0	0	0	not_present	0	0	0	not_present	0	0	0	not_present	0	0	0	not_present	0	0	0	not_present	0	0	0	not_present	0	0	0	not_present	0	0	0	not_present	0	0	0	not_present	0	0	0	not_present	0	0	0	not_present	0	0	0	not_present	0
d__Bacteria; p__Actinobacteria; c__Actinobacteria; o__Actinomycetales; f__Micrococcaceae; g__Micrococcus	0	3.93653e-06	1.96826e-06	not_reproducible	0	0	0	not_present	0	3.04368e-05	1.52184e-05	not_reproducible	0	0	0	not_present	0	0	0	not_present	0.000110664	0	5.53318e-05	not_reproducible	7.19088e-05	2.42295e-05	4.80692e-05	reproducible	0	0	0	not_present	0	0	0	not_present	6.77312e-05	8.70686e-05	7.73999e-05	reproducible	0.00172165	0	0.000860825	not_reproducible	0.000203252	0.000292003	0.000247627	reproducible	0
d__Bacteria; p__Actinobacteria; c__Actinobacteria; o__Coriobacteriales; f__Coriobacteriaceae; g__Olsenella	2.27194e-05	7.87305e-06	1.52962e-05	reproducible	0	0	0	not_present	0	0	0	not_present	0	0	0	not_present	0	0	0	not_present	0	0	0	not_present	0	0	0	not_present	0	0	0	not_present	0	0	0	not_present	0	0	0	not_present	0	0	0	not_present	0	0	0	not_present	0
d__Bacteria; p__Acidobacteria; c__Acidobacteria_Gp16; g__Gp16	0	0	0	not_present	0	0	0	not_present	0	0	0	not_present	0	0	0	not_present	0	0	0	not_present	0	0	0	not_present	0	0	0	not_present	0	0	0	not_present	0	0	0	not_present	0	0	0	not_present	0	0	0	not_present	0	0	0	not_present	0
d__Bacteria; p__Acidobacteria; c__Acidobacteria_Gp17; g__Gp17	0	0	0	not_present	0	0	0	not_present	0	0	0	not_present	0	0	0	not_present	0	0	0	not_present	0	0	0	not_present	0	0	0	not_present	0	0	0	not_present	0	0	0	not_present	0	0	0	not_present	0	0	0	not_present	0	0	0	not_present	0
d__Bacteria; p__Proteobacteria	0	0	0	not_present	0	1.15315e-05	5.76575e-06	not_reproducible	0	0	0	not_present	0	0	0	not_present	0	0	0	not_present	0	0	0	not_present	0	0	0	not_present	0	0	0	not_present	0	0	0	not_present	0.00011853	8.70686e-05	0.000102799	reproducible	0	0	0	not_present	0	0.000146001	7.30007e-05	not_reproducible	0.000401268
d__Bacteria; p__Actinobacteria; c__Actinobacteria; o__Actinomycetales; f__Micromonosporaceae	0	0	0	not_present	0	0	0	not_present	0	0	0	not_present	0	0	0	not_present	0	0	0	not_present	0	0	0	not_present	0	0	0	not_present	0	0	0	not_present	0	0	0	not_present	0	0	0	not_present	0	0	0	not_present	0	0	0	not_present	0
d__Bacteria; p__Proteobacteria; c__Deltaproteobacteria; o__Desulfovibrionales; f__Desulfovibrionaceae; g__Bilophila; s__Bilophila_wadsworthia	0	0	0	not_present	0	0	0	not_present	0	0	0	not_present	0.000636409	0.000682955	0.000659682	reproducible	0	0	0	not_present	5.53318e-05	0	2.76659e-05	not_reproducible	0	0	0	not_present	0	0	0	not_present	0	0	0	not_present	0.031495	0.0316059	0.0315504	reproducible	0	0.000338639	0.000169319	not_reproducible	0	0	0	not_present	0
d__Bacteria; p__Firmicutes; c__Negativicutes; o__Selenomonadales; f__Veillonellaceae; g__Negativicoccus; s__Negativicoccus_succinicivorans	0	0	0	not_present	0	0	0	not_present	0	0	0	not_present	0	0	0	not_present	0	0	0	not_present	0	0	0	not_present	0	0	0	not_present	0	0	0	not_present	0	0	0	not_present	0	0	0	not_present	4.65311e-05	0	2.32656e-05	not_reproducible	0	0	0	not_present	0
d__Bacteria; p__Firmicutes; c__Erysipelotrichia	0	0	0	not_present	0	0	0	not_present	0	0	0	not_present	0	0	0	not_present	0	0	0	not_present	0	7.49478e-05	3.74739e-05	not_reproducible	0	0	0	not_present	0	0	0	not_present	0	0	0	not_present	0	0	0	not_present	0	0	0	not_present	0	0	0	not_present	0
d__Bacteria; p__Proteobacteria; c__Gammaproteobacteria; o__Pseudomonadales; f__Moraxellaceae; g__Acinetobacter; s__Acinetobacter_ursingii	0	0	0	not_present	0	0	0	not_present	0	0	0	not_present	0	0	0	not_present	0	0	0	not_present	4.42654e-05	0	2.21327e-05	not_reproducible	0	0	0	not_present	0	0	0	not_present	0	0	0	not_present	0	0	0	not_present	0	0	0	not_present	0	0	0	not_present	0
d__Bacteria; p__Proteobacteria; c__Betaproteobacteria; o__Rhodocyclales; f__Rhodocyclaceae; g__Methyloversatilis; s__Methyloversatilis_universalis	0	3.93653e-06	1.96826e-06	not_reproducible	0	0	0	not_present	3.49809e-05	4.56552e-05	4.0318e-05	reproducible	4.02791e-05	5.93874e-05	4.98332e-05	reproducible	9.78802e-05	4.36027e-05	7.07415e-05	reproducible	0.000154929	0	7.74645e-05	not_reproducible	0.00077302	0.000860147	0.000816584	reproducible	0.000715069	0.000608643	0.000661856	reproducible	0.000675016	0.000554939	0.000614977	reproducible	1.69328e-05	0.000156723	8.68281e-05	reproducible	0	0.00130618	0.000653089	not_reproducible	4.06504e-05	0.000146001	9.33259e-05	reproducible	0.000321014
d__Bacteria; p__Actinobacteria; c__Actinobacteria; o__Actinomycetales; f__Actinomycetaceae; g__Varibaculum; s__Varibaculum_cambriense	0	0	0	not_present	0	0	0	not_present	0	0	0	not_present	0	0	0	not_present	0	0	0	not_present	0	0	0	not_present	0	0	0	not_present	0	0	0	not_present	0	0	0	not_present	0	0	0	not_present	0	0	0	not_present	0	0	0	not_present	0
d__Bacteria; p__Proteobacteria; c__Alphaproteobacteria; o__Rhizobiales; f__Rhizobiaceae; g__Rhizobium	2.27194e-05	1.96826e-05	2.1201e-05	reproducible	2.88492e-05	1.72972e-05	2.30732e-05	reproducible	0.000769581	0.00175011	0.00125985	reproducible	0.000322232	0.00032663	0.000324431	reproducible	0.00171989	0.00116274	0.00144132	reproducible	0.000542251	9.36847e-05	0.000317968	reproducible	0.00197749	0.00186567	0.00192158	reproducible	0.00166849	0.00134771	0.0015081	reproducible	0.00227374	0.00202673	0.00215024	reproducible	0.0239599	0.0233866	0.0236733	reproducible	0.00232656	0.00154806	0.00193731	reproducible	0.0162195	0.00124101	0.00873026	reproducible	0.00232735
d__Bacteria; p__Proteobacteria; c__Alphaproteobacteria; o__Rhodobacterales; f__Rhodobacteraceae; g__Paracoccus	0	0	0	not_present	0	0	0	not_present	0	0	0	not_present	5.63907e-05	5.34486e-05	5.49196e-05	reproducible	0	0	0	not_present	0	0	0	not_present	0.000215726	0.000424016	0.000319871	reproducible	0	0	0	not_present	0	0	0	not_present	0	0	0	not_present	0	0	0	not_present	0	0	0	not_present	0
d__Bacteria; p__Actinobacteria; c__Actinobacteria; o__Coriobacteriales; f__Coriobacteriaceae; g__Collinsella	0	0	0	not_present	0	0	0	not_present	0	0	0	not_present	0	0	0	not_present	0	0	0	not_present	0	0	0	not_present	0	0	0	not_present	0	0	0	not_present	0	0	0	not_present	0	0	0	not_present	0	0	0	not_present	0	0.000182502	9.12509e-05	not_reproducible	0
d__Bacteria; p__Proteobacteria; c__Gammaproteobacteria; o__Oceanospirillales; f__Oceanospirillaceae; g__Marinomonas	0	0	0	not_present	0	0	0	not_present	0	0	0	not_present	0	0	0	not_present	0	0	0	not_present	0	0	0	not_present	0	0	0	not_present	0	0	0	not_present	0	0	0	not_present	0	0	0	not_present	0	0	0	not_present	0	0	0	not_present	0
d__Bacteria; p__Firmicutes; c__Clostridia; o__Clostridiales; f__Ruminococcaceae; g__Intestinimonas	0	0	0	not_present	0	0	0	not_present	0	0	0	not_present	0	0	0	not_present	0	0	0	not_present	0	0	0	not_present	0	0	0	not_present	0	0	0	not_present	0	0	0	not_present	0	0	0	not_present	0	0	0	not_present	0	0	0	not_present	0
d__Bacteria; p__Firmicutes; c__Clostridia; o__Clostridiales; f__Eubacteriaceae; g__Eubacterium; s__Eubacterium_coprostanoligenes	0	0	0	not_present	0	0	0	not_present	0	0	0	not_present	0	0	0	not_present	0	0	0	not_present	0	0	0	not_present	0	0	0	not_present	0	0	0	not_present	0	0	0	not_present	0	0	0	not_present	0	0	0	not_present	0	0	0	not_present	0
d__Bacteria; p__Proteobacteria; c__Alphaproteobacteria; o__Sphingomonadales; f__Sphingomonadaceae; g__Sphingobium; s__Sphingobium_fontiphilum	0	0	0	not_present	0	0	0	not_present	0	0	0	not_present	0	0	0	not_present	0	0	0	not_present	0	0	0	not_present	0.000269658	0.000169607	0.000219632	reproducible	0	0	0	not_present	0	0	0	not_present	0	0	0	not_present	0	0	0	not_present	0	0	0	not_present	0
d__Bacteria; p__Proteobacteria; c__Alphaproteobacteria; o__Sphingomonadales; f__Sphingomonadaceae; g__Sphingomonas; s__Sphingomonas_glacialis	0	0	0	not_present	0	0	0	not_present	0	0	0	not_present	0	0	0	not_present	0	0	0	not_present	0	0	0	not_present	0	0	0	not_present	0	0	0	not_present	0	0	0	not_present	0	0	0	not_present	0	0	0	not_present	0	0	0	not_present	0
d__Bacteria; p__Proteobacteria; c__Alphaproteobacteria; o__Rhizobiales; f__Rhizobiaceae	0	0	0	not_present	0	0	0	not_present	0	0	0	not_present	0	0	0	not_present	0	0	0	not_present	0	0	0	not_present	0	0	0	not_present	0	0	0	not_present	0	0	0	not_present	0	0	0	not_present	0	0	0	not_present	0	0	0	not_present	0
d__Bacteria; p__Firmicutes; c__Clostridia; o__Clostridiales; f__Lachnospiraceae; g__Clostridium_XlVa; s__Clostridium_scindens	0	0	0	not_present	0	0	0	not_present	0	0	0	not_present	0	0	0	not_present	0	0	0	not_present	0	0	0	not_present	0	0	0	not_present	0	0	0	not_present	0	0	0	not_present	0	0	0	not_present	0	0	0	not_present	0	0	0	not_present	0
d__Bacteria; p__Firmicutes; c__Clostridia; o__Clostridiales; f__Peptostreptococcaceae; g__Romboutsia	0	0	0	not_present	1.44246e-05	0	7.2123e-06	not_reproducible	0	0	0	not_present	0	0	0	not_present	0	0	0	not_present	0	0	0	not_present	0	0	0	not_present	0	0	0	not_present	0	0	0	not_present	0	0	0	not_present	0	0	0	not_present	0	0	0	not_present	0
d__Bacteria; p__Proteobacteria; c__Deltaproteobacteria	0	0	0	not_present	0	0	0	not_present	0	0	0	not_present	0	0	0	not_present	0	0	0	not_present	0	0	0	not_present	0	0	0	not_present	0	0	0	not_present	0	0	0	not_present	0	0	0	not_present	0	0	0	not_present	0	0	0	not_present	0
d__Bacteria; p__Firmicutes; c__Clostridia; o__Clostridiales; f__Ruminococcaceae; g__Faecalibacterium	0	0	0	not_present	0	0	0	not_present	0	0	0	not_present	0	0	0	not_present	0	0	0	not_present	0	0	0	not_present	0	0	0	not_present	0	0	0	not_present	0	0	0	not_present	0	0	0	not_present	0	0	0	not_present	0	0	0	not_present	0
d__Bacteria; p__Firmicutes; c__Clostridia; o__Clostridiales; f__Lachnospiraceae; g__Clostridium_XlVa; s__Hungatella_hathewayi	0	0	0	not_present	0	0	0	not_present	0	0	0	not_present	0	0	0	not_present	0	0	0	not_present	0	0	0	not_present	0	0	0	not_present	0	0	0	not_present	0	0	0	not_present	0	0	0	not_present	0	0	0	not_present	0	0	0	not_present	0
d__Bacteria; p__Firmicutes; c__Clostridia; o__Clostridiales; f__Lachnospiraceae; g__Blautia; s__Blautia_wexlerae	0	0	0	not_present	0	0	0	not_present	0	0	0	not_present	0	0	0	not_present	0	0	0	not_present	0	0	0	not_present	0	0	0	not_present	0	0	0	not_present	0	0	0	not_present	0	0	0	not_present	0	0	0	not_present	0	0	0	not_present	0
d__Bacteria; p__Proteobacteria; c__Alphaproteobacteria; o__Rhodospirillales; f__Acetobacteraceae; g__Roseomonas; s__Roseomonas_aquatica	0	0	0	not_present	0	0	0	not_present	0	0	0	not_present	0	0	0	not_present	0	0	0	not_present	0	0	0	not_present	0	0	0	not_present	0	0	0	not_present	0	0	0	not_present	0	0	0	not_present	0	0	0	not_present	0	0	0	not_present	0
d__Bacteria; p__Acidobacteria; c__Acidobacteria_Gp4	0	0	0	not_present	0	0	0	not_present	0	0	0	not_present	0	0	0	not_present	0	0	0	not_present	0	0	0	not_present	0	0	0	not_present	0	0	0	not_present	0	0	0	not_present	0	0	0	not_present	0	0	0	not_present	0	0	0	not_present	0
d__Bacteria; p__Bacteroidetes; c__Bacteroidia; o__Bacteroidales; f__Prevotellaceae; g__Prevotella; s__Prevotella_histicola	0.0311407	0.0386961	0.0349184	reproducible	0.0474353	0.0507271	0.0490812	reproducible	0.0105293	0.0117638	0.0111465	reproducible	3.22232e-05	2.37549e-05	2.79891e-05	reproducible	0.000209743	1.45342e-05	0.000112139	reproducible	0.00837723	0.00731678	0.007847	reproducible	0.0201884	0.0228605	0.0215245	reproducible	0.000619726	0.000478219	0.000548973	reproducible	0.050413	0.0624306	0.0564218	reproducible	6.77312e-05	1.74137e-05	4.25724e-05	reproducible	0.00707273	0.00633738	0.00670505	reproducible	0.0807724	0.112202	0.0964872	reproducible	0.00914891
d__Bacteria; p__Proteobacteria; c__Alphaproteobacteria; o__Rhodospirillales; f__Rhodospirillaceae	0	0	0	not_present	0	0	0	not_present	0	0	0	not_present	0	0	0	not_present	0	0	0	not_present	0	0	0	not_present	0	0	0	not_present	0	0	0	not_present	0	0	0	not_present	0	0	0	not_present	0	0	0	not_present	0	0	0	not_present	0
d__Bacteria; p__Proteobacteria; c__Alphaproteobacteria; o__Rhodospirillales; f__Acetobacteraceae; g__Acidisoma	0	0	0	not_present	0	0	0	not_present	0	0	0	not_present	0	0	0	not_present	0	0	0	not_present	0	0	0	not_present	0	0	0	not_present	0	0	0	not_present	0	0	0	not_present	0	0	0	not_present	0	0	0	not_present	0	0	0	not_present	0
d__Bacteria; p__Proteobacteria; c__Alphaproteobacteria; o__Rhizobiales; f__Bradyrhizobiaceae	0	0	0	not_present	0	0	0	not_present	0	0	0	not_present	0	0	0	not_present	0	0	0	not_present	0	0	0	not_present	0	0	0	not_present	0	0	0	not_present	7.10543e-05	0.000132703	0.000101879	reproducible	0	0	0	not_present	0	0	0	not_present	0	0	0	not_present	0
d__Bacteria; p__Actinobacteria; c__Actinobacteria; o__Actinomycetales; f__Geodermatophilaceae	0	0	0	not_present	0	0	0	not_present	0	0	0	not_present	7.25023e-05	8.9081e-05	8.07917e-05	reproducible	0	0	0	not_present	0	0	0	not_present	0	0	0	not_present	0	0	0	not_present	0	0	0	not_present	0	0	0	not_present	0	0	0	not_present	0.000121951	0	6.09756e-05	not_reproducible	0
d__Bacteria; p__Proteobacteria; c__Alphaproteobacteria; o__Caulobacterales; f__Caulobacteraceae; g__Brevundimonas; s__Brevundimonas_terrae	0	0	0	not_present	0	0	0	not_present	0	0	0	not_present	0	0	0	not_present	0	0	0	not_present	0	0	0	not_present	0	0	0	not_present	0	0	0	not_present	0	0	0	not_present	0	0	0	not_present	0	0	0	not_present	0	0	0	not_present	0
d__Bacteria; p__Proteobacteria; c__Gammaproteobacteria; o__Pseudomonadales; f__Pseudomonadaceae; g__Cellvibrio	0	0	0	not_present	0	0	0	not_present	0	0	0	not_present	0	0	0	not_present	0	0	0	not_present	0	0	0	not_present	0	0	0	not_present	0	0	0	not_present	0	0	0	not_present	0	0	0	not_present	0	0	0	not_present	0	0	0	not_present	0
d__Bacteria; p__Firmicutes; c__Clostridia; o__Clostridiales; f__Eubacteriaceae; g__Eubacterium	0	0	0	not_present	0	0	0	not_present	0	0	0	not_present	0	0	0	not_present	0	0	0	not_present	0	0	0	not_present	0	0	0	not_present	0	0	0	not_present	0	0	0	not_present	0	0	0	not_present	0	0	0	not_present	0	0	0	not_present	0
d__Bacteria; p__Proteobacteria; c__Alphaproteobacteria; o__Sphingomonadales; f__Sphingomonadaceae; g__Novosphingobium	0	0	0	not_present	0	0	0	not_present	0	0	0	not_present	0	0	0	not_present	0	0	0	not_present	0	0	0	not_present	0	0	0	not_present	0	0	0	not_present	0.000266454	9.65111e-05	0.000181482	reproducible	0.000270925	0.000330861	0.000300893	reproducible	0	9.67539e-05	4.8377e-05	not_reproducible	0	0	0	not_present	0
d__Bacteria; p__Proteobacteria; c__Alphaproteobacteria; o__Rickettsiales; f__Rickettsiaceae; g__Rickettsia	0	0	0	not_present	0	0	0	not_present	0	0	0	not_present	0	0	0	not_present	0	0	0	not_present	0	0	0	not_present	0	0	0	not_present	0	0	0	not_present	0	0	0	not_present	0	0	0	not_present	0	0	0	not_present	0	0	0	not_present	0
d__Bacteria; p__Firmicutes; c__Bacilli; o__Bacillales; f__Bacillales_Incertae_Sedis_X; g__Thermicanus; s__Thermicanus_aegyptius	0	0	0	not_present	0	0	0	not_present	0	0	0	not_present	0.000104726	4.15712e-05	7.31483e-05	reproducible	0.000769059	0.000726712	0.000747886	reproducible	8.85308e-05	0	4.42654e-05	not_reproducible	0	0	0	not_present	0	0	0	not_present	0	0	0	not_present	0	0	0	not_present	0.00041878	0	0.00020939	not_reproducible	0.00252033	0.000328503	0.00142441	reproducible	0
d__Bacteria; p__Actinobacteria; c__Actinobacteria; o__Actinomycetales; f__Micrococcaceae	0	0	0	not_present	0	0	0	not_present	0	0	0	not_present	0	0	0	not_present	0	0	0	not_present	0	0	0	not_present	0	0	0	not_present	0	0	0	not_present	0	0	0	not_present	0	0	0	not_present	0	0	0	not_present	0.000121951	0.000328503	0.000225227	reproducible	0
d__Bacteria; p__Actinobacteria; c__Actinobacteria; o__Coriobacteriales; f__Coriobacteriaceae; g__Enterorhabdus	0	0	0	not_present	0	0	0	not_present	0	0	0	not_present	0	0	0	not_present	0	0	0	not_present	0	0	0	not_present	0	0	0	not_present	0	0	0	not_present	0	0	0	not_present	0	0	0	not_present	0	0	0	not_present	0	0	0	not_present	0
d__Bacteria; p__Proteobacteria; c__Gammaproteobacteria; o__Xanthomonadales; f__Xanthomonadaceae; g__Luteimonas; s__Luteimonas_composti	0	0	0	not_present	0	0	0	not_present	0	0	0	not_present	0	0	0	not_present	0	0	0	not_present	0	0	0	not_present	0	0	0	not_present	0	0	0	not_present	0	0	0	not_present	0	0	0	not_present	0	0	0	not_present	0	0	0	not_present	0
d__Bacteria; p__Proteobacteria; c__Gammaproteobacteria; o__Xanthomonadales; f__Xanthomonadaceae; g__Stenotrophomonas	0	0	0	not_present	0	1.15315e-05	5.76575e-06	not_reproducible	3.49809e-05	9.13103e-05	6.31456e-05	reproducible	0.00213479	0.00207856	0.00210667	reproducible	0.123175	0.113687	0.118431	reproducible	0.000597583	0.00012179	0.000359687	reproducible	0.00131234	0.00132051	0.00131642	reproducible	0.00109644	0.00139118	0.00124381	reproducible	0.0057021	0.00480143	0.00525177	reproducible	0.00218433	0.00208965	0.00213699	reproducible	0.000558373	0.00048377	0.000521071	reproducible	0.000406504	0.000949009	0.000677757	reproducible	0.00686168
d__Bacteria; p__Bacteroidetes; c__Bacteroidia; o__Bacteroidales; f__Bacteroidaceae; g__Bacteroides; s__Bacteroides_barnesiae	0	0	0	not_present	0	0	0	not_present	0	0	0	not_present	0	0	0	not_present	0	0	0	not_present	0	0	0	not_present	0	0	0	not_present	0	0	0	not_present	0	0	0	not_present	0	0	0	not_present	0	0	0	not_present	0	0	0	not_present	0
d__Bacteria; p__Bacteroidetes; c__Bacteroidia; o__Bacteroidales; f__Porphyromonadaceae; g__Porphyromonas; s__Porphyromonas_cangingivalis	0	0	0	not_present	0	0	0	not_present	0	0	0	not_present	0	0	0	not_present	0	0	0	not_present	0	0	0	not_present	0	0	0	not_present	0	0	0	not_present	0	0	0	not_present	0	0	0	not_present	0	0	0	not_present	0	0	0	not_present	0
d__Bacteria; p__Actinobacteria; c__Actinobacteria; o__Actinomycetales; f__Corynebacteriaceae; g__Corynebacterium; s__Corynebacterium_suicordis	0	1.18096e-05	5.90479e-06	not_reproducible	0	0	0	not_present	0	0	0	not_present	0.000128893	7.72036e-05	0.000103048	reproducible	0	0	0	not_present	0	0.00012179	6.08951e-05	not_reproducible	0	0	0	not_present	0	0.000130423	6.52117e-05	not_reproducible	0.000959233	0.0008686	0.000913916	reproducible	0.000253992	0.000278619	0.000266306	reproducible	0.000930622	0	0.000465311	not_reproducible	0.000691057	0.000219002	0.000455029	reproducible	0
d__Bacteria; p__Firmicutes; c__Clostridia; o__Clostridiales; f__Clostridiaceae_1; g__Clostridium_sensu_stricto; s__Clostridium_magnum	0	0	0	not_present	0	0	0	not_present	0	0	0	not_present	0	0	0	not_present	0	0	0	not_present	0	0	0	not_present	0	0	0	not_present	0	0	0	not_present	0	0	0	not_present	0	0	0	not_present	0	0	0	not_present	0	0	0	not_present	0
d__Bacteria; p__Actinobacteria; c__Actinobacteria; o__Actinomycetales; f__Cellulomonadaceae	0	0	0	not_present	0	0	0	not_present	0	0	0	not_present	0	0	0	not_present	0	0	0	not_present	0	0	0	not_present	0	0	0	not_present	0	0	0	not_present	0	0	0	not_present	0	0	0	not_present	0	0	0	not_present	0	0	0	not_present	0
d__Bacteria; p__Proteobacteria; c__Betaproteobacteria; o__Rhodocyclales	0	0	0	not_present	0	0	0	not_present	0	0	0	not_present	0	0	0	not_present	0	0	0	not_present	0	0	0	not_present	0	0	0	not_present	0	0	0	not_present	0	0	0	not_present	0	0	0	not_present	0	0	0	not_present	0	0	0	not_present	0
d__Bacteria; p__Proteobacteria; c__Epsilonproteobacteria; o__Campylobacterales; f__Helicobacteraceae; g__Helicobacter	0	0	0	not_present	0	0	0	not_present	0	0	0	not_present	0	0	0	not_present	0	0	0	not_present	0	0	0	not_present	0	0	0	not_present	0	0	0	not_present	0	0	0	not_present	0	0	0	not_present	0	0	0	not_present	0	0	0	not_present	0
d__Bacteria; p__Firmicutes; c__Clostridia; o__Clostridiales; f__Lachnospiraceae; g__Ruminococcus2; s__Ruminococcus_faecis	0	0	0	not_present	0	0	0	not_present	0	0	0	not_present	0	0	0	not_present	0	0	0	not_present	0	0	0	not_present	0	0	0	not_present	0	0	0	not_present	0	0	0	not_present	0	0	0	not_present	0	0	0	not_present	0	0	0	not_present	0
d__Bacteria; p__Bacteroidetes; c__Bacteroidia; o__Bacteroidales; f__Porphyromonadaceae; g__Parabacteroides; s__Parabacteroides_merdae	0	0	0	not_present	0	0	0	not_present	0	0	0	not_present	0	0	0	not_present	0	0	0	not_present	0	0	0	not_present	0	0	0	not_present	0	0	0	not_present	0.000230926	0.000168894	0.00019991	reproducible	0	0	0	not_present	0	0	0	not_present	0	0	0	not_present	0
d__Bacteria; p__Fusobacteria; c__Fusobacteriia; o__Fusobacteriales; f__Fusobacteriaceae; g__Fusobacterium; s__Fusobacterium_nucleatum_subsp._animalis	0.00227194	0.00177144	0.00202169	reproducible	0	0	0	not_present	0	0	0	not_present	8.05581e-06	5.93874e-06	6.99727e-06	reproducible	0	1.45342e-05	7.26712e-06	not_reproducible	0	0	0	not_present	0	2.42295e-05	1.21148e-05	not_reproducible	0.00343233	0.00339101	0.00341167	reproducible	0	1.20639e-05	6.03195e-06	not_reproducible	0.000101597	6.96549e-05	8.56258e-05	reproducible	0	0	0	not_present	0.0236585	0.0225572	0.0231079	reproducible	0.000280888
d__Bacteria; p__Firmicutes; c__Bacilli; o__Bacillales; f__Bacillales_Incertae_Sedis_XII; g__Exiguobacterium	0	1.18096e-05	5.90479e-06	not_reproducible	0	0	0	not_present	0	0	0	not_present	0	0	0	not_present	0	0	0	not_present	0	0	0	not_present	0	0	0	not_present	0	0	0	not_present	0	0	0	not_present	0	0	0	not_present	0	0	0	not_present	0	0	0	not_present	0
d__Bacteria; p__Bacteroidetes; c__Bacteroidia; o__Bacteroidales; f__Prevotellaceae; g__Prevotella; s__Prevotella_copri	0	0	0	not_present	0	0	0	not_present	0	0	0	not_present	0	0	0	not_present	0	0	0	not_present	0	0	0	not_present	0	0	0	not_present	0	0	0	not_present	0	0	0	not_present	0	0	0	not_present	0	0	0	not_present	0	0	0	not_present	0
d__Bacteria; p__Bacteroidetes; c__Flavobacteriia; o__Flavobacteriales; f__Flavobacteriaceae; g__Capnocytophaga; s__Capnocytophaga_sputigena	0.00220378	0.00215328	0.00217853	reproducible	7.2123e-06	0	3.60615e-06	not_reproducible	0	0	0	not_present	0.00792692	0.00796978	0.00794835	reproducible	8.38973e-05	0	4.19487e-05	not_reproducible	0	0	0	not_present	0	0	0	not_present	0.000953425	0.00104339	0.000998406	reproducible	0	0	0	not_present	0.000372521	0.000261206	0.000316864	reproducible	0	0	0	not_present	0	0	0	not_present	0
d__Bacteria; p__Bacteroidetes; c__Sphingobacteriia; o__Sphingobacteriales; f__Chitinophagaceae	0	0	0	not_present	0	0	0	not_present	0	0	0	not_present	0	0	0	not_present	0	0	0	not_present	0	0	0	not_present	0.000107863	0.000133262	0.000120563	reproducible	0	0	0	not_present	0	0	0	not_present	0	0	0	not_present	0.000604904	0	0.000302452	not_reproducible	8.13008e-05	0	4.06504e-05	not_reproducible	0
d__Archaea; p__Euryarchaeota; c__Methanobacteria; o__Methanobacteriales; f__Methanobacteriaceae; g__Methanobacterium	0	0	0	not_present	0	0	0	not_present	0	0	0	not_present	0	0	0	not_present	0	0	0	not_present	0	0	0	not_present	0	0	0	not_present	0	0	0	not_present	0	0	0	not_present	0	0	0	not_present	0	0	0	not_present	0	0	0	not_present	0
d__Bacteria; p__Bacteroidetes; c__Bacteroidia; o__Bacteroidales; f__Bacteroidaceae; g__Bacteroides; s__Bacteroides_uniformis	0	0	0	not_present	0	0	0	not_present	0	0	0	not_present	0	0	0	not_present	0	0	0	not_present	0	0	0	not_present	0.000143818	0.000302869	0.000223343	reproducible	0	0	0	not_present	0	0	0	not_present	0	0	0	not_present	0	0	0	not_present	0	0.000365003	0.000182502	not_reproducible	0
d__Bacteria; p__Gemmatimonadetes	0	0	0	not_present	0	0	0	not_present	0	0	0	not_present	0	0	0	not_present	0	0	0	not_present	0	0	0	not_present	0	0	0	not_present	0	0	0	not_present	0	0	0	not_present	0	0	0	not_present	0	0	0	not_present	0	0	0	not_present	0
d__Bacteria; p__Firmicutes; c__Clostridia; o__Clostridiales; f__Lachnospiraceae; g__Lachnospiracea_incertae_sedis	0	0	0	not_present	0	0	0	not_present	0	0	0	not_present	0	0	0	not_present	0	0	0	not_present	0	0	0	not_present	0	0	0	not_present	0	0	0	not_present	0	0	0	not_present	0	0	0	not_present	0	0	0	not_present	0	0	0	not_present	0
d__Bacteria; p__Firmicutes; c__Negativicutes; o__Selenomonadales; f__Veillonellaceae; g__Veillonella	0.0326629	0.0218635	0.0272632	reproducible	0.00739261	0.00642304	0.00690783	reproducible	0.00577185	0.00289149	0.00433167	reproducible	0.0302012	0.026273	0.0282371	reproducible	0.00171989	0.00129355	0.00150672	reproducible	0.00371829	0.00232338	0.00302084	reproducible	0.00264265	0.00187779	0.00226022	reproducible	0.01392	0.0130858	0.0135029	reproducible	0.04448	0.0376635	0.0410717	reproducible	0.00193034	0.00182844	0.00187939	reproducible	0.0181937	0.0196894	0.0189415	reproducible	0.00443089	0.00478155	0.00460622	reproducible	0.013603
d__Bacteria; p__Firmicutes; c__Bacilli; o__Lactobacillales; f__Lactobacillaceae; g__Pediococcus	0	0	0	not_present	0	4.6126e-05	2.3063e-05	not_reproducible	0	0	0	not_present	0	0	0	not_present	0	0	0	not_present	0	0	0	not_present	0	0	0	not_present	0	0	0	not_present	0	0	0	not_present	0	0	0	not_present	0	0	0	not_present	0	0	0	not_present	0
d__Bacteria; p__Acidobacteria; c__Acidobacteria_Gp4; g__Aridibacter	0	0	0	not_present	0	0	0	not_present	0	0	0	not_present	0	0	0	not_present	0	0	0	not_present	0	0	0	not_present	0	0	0	not_present	0	0	0	not_present	0	0	0	not_present	0	0	0	not_present	0	0	0	not_present	0	0	0	not_present	0
d__Bacteria; p__Proteobacteria; c__Alphaproteobacteria; o__Rhizobiales; f__Hyphomicrobiaceae; g__Pelagibacterium	0	0	0	not_present	0	0	0	not_present	0	0	0	not_present	0	0	0	not_present	0	0	0	not_present	0	0	0	not_present	0	0	0	not_present	0	0	0	not_present	0	0	0	not_present	0	0	0	not_present	0	0	0	not_present	0	0	0	not_present	0
d__Bacteria; p__Actinobacteria; c__Actinobacteria; o__Bifidobacteriales; f__Bifidobacteriaceae	0	0	0	not_present	0	0	0	not_present	0	0	0	not_present	0	0	0	not_present	0	0	0	not_present	0	0	0	not_present	0	0	0	not_present	0	0	0	not_present	0	0	0	not_present	0	0	0	not_present	0	0	0	not_present	0	0	0	not_present	0
d__Bacteria; p__Bacteroidetes; c__Bacteroidia; o__Bacteroidales; f__Prevotellaceae; g__Paraprevotella; s__Paraprevotella_clara	0	0	0	not_present	0	0	0	not_present	0	0	0	not_present	0	0	0	not_present	0	0	0	not_present	0	0	0	not_present	0	0	0	not_present	0	0	0	not_present	0	0	0	not_present	0	0	0	not_present	0	0	0	not_present	0	0	0	not_present	0
d__Bacteria; p__Bacteroidetes; c__Sphingobacteriia; o__Sphingobacteriales; f__Chitinophagaceae; g__Segetibacter	0	0	0	not_present	0	0	0	not_present	0	0	0	not_present	0	0	0	not_present	0.000139829	0.00037789	0.00025886	reproducible	0	0	0	not_present	0	0	0	not_present	0	0	0	not_present	0	0	0	not_present	0	0	0	not_present	0	0	0	not_present	0	0	0	not_present	0
d__Bacteria; p__Bacteroidetes; c__Bacteroidia; o__Bacteroidales; f__Prevotellaceae; g__Prevotella; s__Prevotella_oulorum	0.00058313	0.000381843	0.000482487	reproducible	0.000483224	0.000449728	0.000466476	reproducible	0.000209886	0.000289149	0.000249517	reproducible	0.0137915	0.0143005	0.014046	reproducible	0.000405504	0.000305219	0.000355361	reproducible	0.000165995	0.000187369	0.000176682	reproducible	0	0	0	not_present	0	0	0	not_present	0	0	0	not_present	0	0	0	not_present	0	0	0	not_present	0.0153659	0.0205497	0.0179578	reproducible	0.000682156
d__Bacteria; p__Actinobacteria; c__Actinobacteria; o__Actinomycetales; f__Microbacteriaceae; g__Microbacterium	0	7.87305e-06	3.93653e-06	not_reproducible	0	0	0	not_present	0	0	0	not_present	0	0	0	not_present	0	0	0	not_present	3.31991e-05	0	1.65995e-05	not_reproducible	0.00012584	0.000242295	0.000184068	reproducible	0	0	0	not_present	1.77636e-05	4.82556e-05	3.30096e-05	reproducible	0.000169328	0.000313447	0.000241387	reproducible	0	4.8377e-05	2.41885e-05	not_reproducible	0	0	0	not_present	8.02536e-05
d__Bacteria; p__Proteobacteria; c__Alphaproteobacteria; o__Rhodospirillales; f__Rhodospirillaceae; g__Oceanibaculum	0	0	0	not_present	0	0	0	not_present	0	0	0	not_present	0	0	0	not_present	0	0	0	not_present	0	0	0	not_present	0	0	0	not_present	0	0	0	not_present	0	0	0	not_present	0	0	0	not_present	0	0	0	not_present	0	0	0	not_present	0
d__Bacteria; p__Proteobacteria; c__Gammaproteobacteria; o__Pseudomonadales; f__Pseudomonadaceae; g__Pseudomonas; s__Pseudomonas_xanthomarina	0	0	0	not_present	0	0	0	not_present	0	0	0	not_present	0	0	0	not_present	0	0	0	not_present	0	0	0	not_present	0	0	0	not_present	0	0	0	not_present	0	0	0	not_present	0	0	0	not_present	0	0	0	not_present	0.000121951	0	6.09756e-05	not_reproducible	0
d__Bacteria; p__Actinobacteria; c__Actinobacteria; o__Rubrobacterales; f__Rubrobacteraceae; g__Rubrobacter; s__Rubrobacter_radiotolerans	0	0	0	not_present	0	0	0	not_present	0	0	0	not_present	0	0	0	not_present	0	0	0	not_present	0	0	0	not_present	0	0	0	not_present	0	0	0	not_present	0	0	0	not_present	0	0	0	not_present	0	0	0	not_present	0	0	0	not_present	0
d__Bacteria; p__Bacteroidetes; c__Bacteroidia; o__Bacteroidales; f__Bacteroidaceae; g__Bacteroides; s__Bacteroides_stercoris	0	0	0	not_present	0	0	0	not_present	0	0	0	not_present	0	0	0	not_present	0	0	0	not_present	0	0	0	not_present	0	0	0	not_present	0	0	0	not_present	0	0	0	not_present	0	0	0	not_present	0	0	0	not_present	0	0.000766507	0.000383254	not_reproducible	0
d__Bacteria; p__Actinobacteria; c__Actinobacteria; o__Coriobacteriales; f__Coriobacteriaceae	0	0	0	not_present	0	0	0	not_present	0	0	0	not_present	0	0	0	not_present	0	0	0	not_present	0	0	0	not_present	0	0	0	not_present	0	0	0	not_present	0	0	0	not_present	0	0	0	not_present	0	0	0	not_present	0	0	0	not_present	0
d__Bacteria; p__Firmicutes; c__Clostridia; o__Clostridiales; f__Lachnospiraceae; g__Acetatifactor	0	0	0	not_present	0	0	0	not_present	0	0	0	not_present	0	0	0	not_present	0	0	0	not_present	0	0	0	not_present	0	0	0	not_present	0	0	0	not_present	0	0	0	not_present	0	0	0	not_present	0	0	0	not_present	0	0	0	not_present	0
d__Bacteria; p__Firmicutes; c__Bacilli; o__Bacillales; f__Planococcaceae; g__Jeotgalibacillus	0	0	0	not_present	0	0	0	not_present	0	0	0	not_present	0	0	0	not_present	0	0	0	not_present	0	0	0	not_present	0	0	0	not_present	0	0	0	not_present	0	0	0	not_present	0	0	0	not_present	0	0	0	not_present	0	0	0	not_present	0
d__Bacteria; p__Firmicutes; c__Clostridia; o__Clostridiales; f__Clostridiales_Incertae_Sedis_XI; g__Finegoldia; s__Finegoldia_magna	0	0	0	not_present	0	0	0	not_present	0.0224578	0.0182468	0.0203523	reproducible	0	0	0	not_present	0.0132418	0.0120344	0.0126381	reproducible	0	0	0	not_present	0	0	0	not_present	0	0	0	not_present	0	0	0	not_present	0	0	0	not_present	0	0	0	not_present	0	0	0	not_present	0
d__Bacteria; p__Actinobacteria; c__Actinobacteria; o__Actinomycetales; f__Nakamurellaceae; g__Nakamurella	0	0	0	not_present	0	0	0	not_present	0	0	0	not_present	0	0	0	not_present	0	0	0	not_present	0	0	0	not_present	0	0	0	not_present	0	0	0	not_present	0	0	0	not_present	0	0	0	not_present	0	0	0	not_present	0	0	0	not_present	0
d__Bacteria; p__Proteobacteria; c__Alphaproteobacteria; o__Rhizobiales; f__Phyllobacteriaceae	0	0	0	not_present	0	0	0	not_present	0	0	0	not_present	0	0	0	not_present	0	0	0	not_present	0	0	0	not_present	0	0	0	not_present	0	0	0	not_present	0.000159872	0.000132703	0.000146287	reproducible	0	0	0	not_present	0	0.00120942	0.000604712	not_reproducible	0.000121951	0	6.09756e-05	not_reproducible	0
d__Bacteria; p__Bacteroidetes; c__Bacteroidia; o__Bacteroidales; f__Porphyromonadaceae; g__Odoribacter; s__Odoribacter_laneus	0	0	0	not_present	0	0	0	not_present	0	0	0	not_present	0	0	0	not_present	0	0	0	not_present	0	0	0	not_present	0	0	0	not_present	0	0	0	not_present	0	0	0	not_present	0	0	0	not_present	0	0	0	not_present	0	0	0	not_present	0
d__Bacteria; p__Proteobacteria; c__Gammaproteobacteria; o__Vibrionales; f__Vibrionaceae; g__Vibrio	0	0	0	not_present	0	0	0	not_present	0	0	0	not_present	0	0	0	not_present	0	0	0	not_present	0	0	0	not_present	0	0	0	not_present	0	0	0	not_present	0	0	0	not_present	0	0	0	not_present	0	0	0	not_present	0	0	0	not_present	0
d__Bacteria; p__Fusobacteria; c__Fusobacteriia; o__Fusobacteriales; f__Leptotrichiaceae; g__Leptotrichia; s__Leptotrichia_shahii	0	1.57461e-05	7.87305e-06	not_reproducible	0	0	0	not_present	0	0	0	not_present	0	0	0	not_present	0	0	0	not_present	0	0	0	not_present	0.00172581	0.00219277	0.00195929	reproducible	0	0	0	not_present	0	0	0	not_present	0	0	0	not_present	0	0	0	not_present	0.0108537	0.00817608	0.00951487	reproducible	0
d__Bacteria; p__Firmicutes; c__Clostridia; o__Clostridiales; f__Lachnospiraceae; g__Dorea; s__Dorea_longicatena	0	0	0	not_present	7.2123e-06	0	3.60615e-06	not_reproducible	0	0	0	not_present	0	0	0	not_present	0	0	0	not_present	0	0	0	not_present	0	0	0	not_present	0	0	0	not_present	0	0	0	not_present	0	0	0	not_present	0	0	0	not_present	0	0	0	not_present	0
d__Bacteria; p__Bacteroidetes; c__Cytophagia; o__Cytophagales; f__Cytophagaceae; g__Dyadobacter	0	0	0	not_present	0	0	0	not_present	0	0	0	not_present	0	0	0	not_present	0	0	0	not_present	0	0	0	not_present	0.000197749	0.00025441	0.00022608	reproducible	0	0	0	not_present	3.55271e-05	0.000108575	7.20511e-05	reproducible	0	0	0	not_present	0	0	0	not_present	0	0	0	not_present	0
d__Bacteria; p__Proteobacteria; c__Alphaproteobacteria; o__Sphingomonadales; f__Sphingomonadaceae; g__Sphingobium	0	0	0	not_present	0	0	0	not_present	0	0	0	not_present	0	0	0	not_present	0	0	0	not_present	0	0	0	not_present	0	0	0	not_present	0	0	0	not_present	0	0	0	not_present	0	0	0	not_present	0	0	0	not_present	0	0	0	not_present	0
d__Bacteria; p__Bacteroidetes; c__Cytophagia; o__Cytophagales; g__Ohtaekwangia; s__Ohtaekwangia_kribbensis	0	0	0	not_present	0	0	0	not_present	0	0	0	not_present	0	0	0	not_present	0	0	0	not_present	0	0	0	not_present	0	0	0	not_present	0	0	0	not_present	0	0	0	not_present	0	0	0	not_present	0	0	0	not_present	0	0	0	not_present	0
d__Bacteria; p__Proteobacteria; c__Gammaproteobacteria; o__Xanthomonadales; f__Xanthomonadaceae; g__Arenimonas; s__Arenimonas_daechungensis	0	0	0	not_present	0	0	0	not_present	0	0	0	not_present	0	0	0	not_present	0	0	0	not_present	0	0	0	not_present	0	0	0	not_present	0	0	0	not_present	0	0	0	not_present	0	0	0	not_present	0	0	0	not_present	0	0	0	not_present	0
d__Bacteria; p__Firmicutes; c__Clostridia; o__Clostridiales; f__Ruminococcaceae; g__Anaerofilum	0	0	0	not_present	0	0	0	not_present	0	0	0	not_present	0	0	0	not_present	0	0	0	not_present	0	0	0	not_present	0	0	0	not_present	0	0	0	not_present	0	0	0	not_present	0	0	0	not_present	0	0	0	not_present	0	0	0	not_present	0
d__Bacteria; p__Firmicutes; c__Bacilli; o__Lactobacillales; f__Carnobacteriaceae	0.00329431	0.00360586	0.00345008	reproducible	0.0155858	0.0144951	0.0150404	reproducible	0.000209886	0.000334804	0.000272345	reproducible	0.0111815	0.0112242	0.0112028	reproducible	0.000769059	0.000784849	0.000776954	reproducible	0.000276659	0.000468424	0.000372541	reproducible	0.00129436	0.00134474	0.00131955	reproducible	0.00233589	0.00208678	0.00221133	reproducible	0.0149925	0.01473	0.0148612	reproducible	0.000999035	0.000783617	0.000891326	reproducible	0.001489	0	0.000744498	not_reproducible	0.00638211	0.00500055	0.00569133	reproducible	0.00746358
d__Bacteria; p__Proteobacteria; c__Gammaproteobacteria; o__Legionellales; f__Legionellaceae; g__Legionella	0	0	0	not_present	0	0	0	not_present	0	0	0	not_present	0	0	0	not_present	0	0	0	not_present	0	0	0	not_present	0	0	0	not_present	0	0	0	not_present	0.000195399	0.000193022	0.000194211	reproducible	0	0	0	not_present	0	0	0	not_present	0	0	0	not_present	0
d__Bacteria; p__Bacteroidetes; c__Bacteroidia; o__Bacteroidales; f__Porphyromonadaceae; g__Barnesiella; s__Barnesiella_intestinihominis	0	0	0	not_present	0	0	0	not_present	0	0	0	not_present	0	0	0	not_present	0	0	0	not_present	0	0	0	not_present	0	0	0	not_present	0	0	0	not_present	0	0	0	not_present	0	0	0	not_present	0	0	0	not_present	0	0	0	not_present	0
d__Bacteria; p__Chlamydiae; c__Chlamydiia; o__Chlamydiales; f__Parachlamydiaceae	0	0	0	not_present	0	0	0	not_present	0	0	0	not_present	0	0	0	not_present	0	0	0	not_present	0	0	0	not_present	0	0	0	not_present	0	0	0	not_present	0	0	0	not_present	0	0	0	not_present	0	0	0	not_present	0	0	0	not_present	0
d__Bacteria; p__Proteobacteria; c__Alphaproteobacteria; o__Rhodobacterales	0	0	0	not_present	0	0	0	not_present	0	0	0	not_present	0	0	0	not_present	0	0	0	not_present	0	0	0	not_present	0	0	0	not_present	0	0	0	not_present	0	0	0	not_present	0	0	0	not_present	0	0	0	not_present	0	0	0	not_present	0
d__Bacteria; p__Proteobacteria; c__Alphaproteobacteria; o__Rhodospirillales	0	0	0	not_present	0	0	0	not_present	0	0	0	not_present	0	0	0	not_present	0	0	0	not_present	0	0	0	not_present	0	0	0	not_present	0	0	0	not_present	0	0	0	not_present	0	0	0	not_present	0	0	0	not_present	0	0	0	not_present	0
d__Bacteria; p__Actinobacteria; c__Actinobacteria; o__Actinomycetales; f__Micrococcaceae; g__Nesterenkonia	0	7.87305e-06	3.93653e-06	not_reproducible	0	0	0	not_present	0	0	0	not_present	2.41674e-05	4.75099e-05	3.58387e-05	reproducible	0	0	0	not_present	0	9.36847e-06	4.68424e-06	not_reproducible	0	0	0	not_present	0	0	0	not_present	0.000177636	8.44472e-05	0.000131041	reproducible	0	0	0	not_present	0	0	0	not_present	0	0	0	not_present	0
d__Bacteria; p__Actinobacteria; c__Actinobacteria; o__Gaiellales; f__Gaiellaceae; g__Gaiella; s__Gaiella_occulta	0	0	0	not_present	0	0	0	not_present	0	0	0	not_present	0	0	0	not_present	0	0	0	not_present	0	0	0	not_present	0	0	0	not_present	0	0	0	not_present	0	0	0	not_present	0	0	0	not_present	0	0	0	not_present	0	0	0	not_present	0
d__Bacteria; p__Firmicutes; c__Clostridia; o__Clostridiales; f__Eubacteriaceae; g__Eubacterium; s__Eubacterium_sulci	0.00293837	0.00316103	0.0030497	reproducible	0	0	0	not_present	0	0	0	not_present	0	0	0	not_present	0	0	0	not_present	0.000154929	0	7.74645e-05	not_reproducible	0	0	0	not_present	0.00104877	0.000434745	0.000741756	reproducible	0	0	0	not_present	0	0	0	not_present	0.00218696	0.00159644	0.0018917	reproducible	0	0	0	not_present	0.0032904
d__Bacteria; p__Firmicutes; c__Bacilli; o__Lactobacillales; f__Carnobacteriaceae; g__Alloiococcus; s__Alloiococcus_otitis	0	0	0	not_present	0	0	0	not_present	0	0	0	not_present	0	0	0	not_present	0	0	0	not_present	0	0	0	not_present	0	0	0	not_present	0	0	0	not_present	0	0	0	not_present	0	0	0	not_present	0	0	0	not_present	0	0	0	not_present	0
d__Bacteria; p__Fusobacteria; c__Fusobacteriia; o__Fusobacteriales; f__Leptotrichiaceae; g__Leptotrichia; s__Leptotrichia_trevisanii	0	0	0	not_present	0	0	0	not_present	0	0	0	not_present	0	0	0	not_present	0	0	0	not_present	0	0	0	not_present	0	0	0	not_present	0	0	0	not_present	1.77636e-05	0	8.88178e-06	not_reproducible	0	0	0	not_present	0	0	0	not_present	0	0	0	not_present	0
d__Bacteria; p__Firmicutes; c__Bacilli; o__Lactobacillales; f__Lactobacillaceae; g__Lactobacillus; s__Lactobacillus_salivarius	0	0	0	not_present	0	5.76575e-06	2.88287e-06	not_reproducible	0	0	0	not_present	0	0	0	not_present	5.59315e-05	0	2.79658e-05	not_reproducible	0	0	0	not_present	0	0	0	not_present	0	0	0	not_present	0	0	0	not_present	0	0	0	not_present	0.000279187	0	0.000139593	not_reproducible	0	0	0	not_present	0
d__Bacteria; p__Cyanobacteria.Chloroplast; c__Chloroplast; f__Chloroplast; g__Streptophyta	0	0	0	not_present	0	0	0	not_present	0	0	0	not_present	4.83349e-05	0.000106897	7.76161e-05	reproducible	5.59315e-05	5.8137e-05	5.70343e-05	reproducible	0	0	0	not_present	0	0	0	not_present	0	0	0	not_present	0	0	0	not_present	0	0	0	not_present	0	0	0	not_present	0	0	0	not_present	0
d__Bacteria; p__Proteobacteria; c__Deltaproteobacteria; o__Desulfovibrionales; f__Desulfovibrionaceae	0	0	0	not_present	0	0	0	not_present	0	0	0	not_present	0	0	0	not_present	0	0	0	not_present	0	0	0	not_present	0	0	0	not_present	0	0	0	not_present	0	0	0	not_present	0	0	0	not_present	0	0	0	not_present	0	0	0	not_present	0
d__Bacteria; p__Proteobacteria; c__Alphaproteobacteria; o__Rhizobiales; f__Brucellaceae; g__Pseudochrobactrum	0	0	0	not_present	0	0	0	not_present	0	0	0	not_present	0	0	0	not_present	0	0	0	not_present	0	0	0	not_present	0	0	0	not_present	0	0	0	not_present	0	0	0	not_present	0	0	0	not_present	0	0	0	not_present	0	0	0	not_present	0
d__Bacteria; p__Firmicutes; c__Bacilli; o__Lactobacillales; f__Aerococcaceae; g__Facklamia; s__Facklamia_tabacinasalis	0	0	0	not_present	0	0	0	not_present	0	0	0	not_present	0	0	0	not_present	0	0	0	not_present	0	0	0	not_present	0	0	0	not_present	0	0	0	not_present	0	0	0	not_present	0	0	0	not_present	0.00307105	0	0.00153553	not_reproducible	0	0	0	not_present	0
d__Bacteria; p__Bacteroidetes; c__Flavobacteriia; o__Flavobacteriales; f__Flavobacteriaceae; g__Chryseobacterium	0	0	0	not_present	0	0	0	not_present	0	3.04368e-05	1.52184e-05	not_reproducible	0	0	0	not_present	0	0	0	not_present	3.31991e-05	0	1.65995e-05	not_reproducible	0	1.21148e-05	6.05738e-06	not_reproducible	0	0	0	not_present	0.000284217	0.000144767	0.000214492	reproducible	3.38656e-05	3.48274e-05	3.43465e-05	reproducible	0	0	0	not_present	0.000121951	0	6.09756e-05	not_reproducible	0
d__Bacteria; p__Proteobacteria; c__Betaproteobacteria; o__Burkholderiales; f__Alcaligenaceae; g__Alcaligenes	0	0	0	not_present	0	0	0	not_present	0	0	0	not_present	0	0	0	not_present	0	0	0	not_present	4.42654e-05	0	2.21327e-05	not_reproducible	0	0	0	not_present	0.000238356	0.000347796	0.000293076	reproducible	0.000195399	0.000193022	0.000194211	reproducible	0.000169328	0.000278619	0.000223974	reproducible	0.000139593	0.00106429	0.000601943	reproducible	0.000365854	0.000766507	0.00056618	reproducible	0
d__Bacteria; p__Chloroflexi; c__Caldilineae; o__Caldilineales; f__Caldilineaceae; g__Litorilinea	0	0	0	not_present	0	0	0	not_present	0	0	0	not_present	0	0	0	not_present	0	0	0	not_present	0	0	0	not_present	0	0	0	not_present	0	0	0	not_present	0	0	0	not_present	0	0	0	not_present	0	0	0	not_present	0	0	0	not_present	0
d__Bacteria; p__Bacteroidetes; c__Bacteroidia; o__Bacteroidales; f__Prevotellaceae; g__Prevotella; s__Prevotella_baroniae	0	0	0	not_present	0	0	0	not_present	0	0	0	not_present	0	0	0	not_present	0	0	0	not_present	0	0	0	not_present	0	0	0	not_present	0	0	0	not_present	0	0	0	not_present	0	0	0	not_present	0	0	0	not_present	0	0	0	not_present	0
d__Bacteria; p__Actinobacteria; c__Actinobacteria; o__Actinomycetales; f__Brevibacteriaceae; g__Brevibacterium; s__Brevibacterium_pityocampae	0	0	0	not_present	0	0	0	not_present	0	0	0	not_present	0	0	0	not_present	0	0	0	not_present	0	0	0	not_present	0	0	0	not_present	0	0	0	not_present	0	0	0	not_present	0	0	0	not_present	0	0	0	not_present	0	0	0	not_present	0
d__Bacteria; p__Actinobacteria; c__Actinobacteria; o__Actinomycetales; f__Nakamurellaceae; g__Nakamurella; s__Nakamurella_lactea	0	0	0	not_present	0	0	0	not_present	0	0	0	not_present	0	0	0	not_present	0	0	0	not_present	0	0	0	not_present	0	0	0	not_present	0	0	0	not_present	0	0	0	not_present	0	0	0	not_present	0	0	0	not_present	0	0	0	not_present	0
d__Bacteria; p__Proteobacteria; c__Alphaproteobacteria; o__Rhodospirillales; f__Acetobacteraceae; g__Belnapia	0	0	0	not_present	0	0	0	not_present	0	0	0	not_present	0	0	0	not_present	0	0	0	not_present	0	0	0	not_present	0	0	0	not_present	0	0	0	not_present	0	0	0	not_present	0	0	0	not_present	0	0	0	not_present	0	0	0	not_present	0
d__Bacteria; p__Bacteroidetes; c__Flavobacteriia; o__Flavobacteriales; f__Flavobacteriaceae; g__Capnocytophaga; s__Capnocytophaga_granulosa	0.00158278	0.00230681	0.00194479	reproducible	0	0	0	not_present	0	0	0	not_present	0	0	0	not_present	0	0	0	not_present	0	0	0	not_present	0	0	0	not_present	0	0	0	not_present	0	0	0	not_present	0	0	0	not_present	0	0.000774031	0.000387016	not_reproducible	0.000406504	0.000365003	0.000385754	reproducible	0
d__Bacteria; p__Verrucomicrobia; c__Subdivision3; g__Subdivision3_genera_incertae_sedis	0	0	0	not_present	0	0	0	not_present	0	0	0	not_present	0	0	0	not_present	0	0	0	not_present	0	0	0	not_present	0	0	0	not_present	0	0	0	not_present	0	0	0	not_present	0	0	0	not_present	0	0	0	not_present	0	0	0	not_present	0
d__Bacteria; p__Actinobacteria; c__Actinobacteria; o__Solirubrobacterales; f__Solirubrobacteraceae; g__Solirubrobacter	0	0	0	not_present	0	0	0	not_present	0	0	0	not_present	0	0	0	not_present	0	0	0	not_present	0	0	0	not_present	0	0	0	not_present	0	0	0	not_present	0	0	0	not_present	0	0	0	not_present	0	0	0	not_present	0	0	0	not_present	0
d__Bacteria; p__Firmicutes; c__Clostridia; o__Clostridiales; f__Lachnospiraceae; g__Ruminococcus2; s__Ruminococcus_torques	0	0	0	not_present	0	0	0	not_present	0	0	0	not_present	0	0	0	not_present	0	0	0	not_present	0	0	0	not_present	0	0	0	not_present	0	0	0	not_present	0	0	0	not_present	0	0	0	not_present	0	0	0	not_present	0	0	0	not_present	0
d__Bacteria; p__Proteobacteria; c__Alphaproteobacteria; o__Rhizobiales; f__Xanthobacteraceae; g__Xanthobacter	0	0	0	not_present	0	0	0	not_present	0	0	0	not_present	0	0	0	not_present	0	0	0	not_present	0	0	0	not_present	0	0	0	not_present	0	0	0	not_present	0	0	0	not_present	0	0	0	not_present	0	0	0	not_present	0	0	0	not_present	0
d__Bacteria; p__Firmicutes; c__Clostridia; o__Clostridiales; f__Lachnospiraceae; g__Eisenbergiella	0	0	0	not_present	0	0	0	not_present	0	0	0	not_present	0	0	0	not_present	0	0	0	not_present	0	0	0	not_present	0	0	0	not_present	0	0	0	not_present	0	0	0	not_present	0	0	0	not_present	0	0	0	not_present	0	0	0	not_present	0
d__Bacteria; p__Proteobacteria; c__Epsilonproteobacteria; o__Campylobacterales; f__Helicobacteraceae; g__Sulfuricurvum	0	0	0	not_present	0	0	0	not_present	0	0	0	not_present	0	0	0	not_present	0	0	0	not_present	0	0	0	not_present	0	0	0	not_present	0	0	0	not_present	0	0	0	not_present	0	0	0	not_present	0	0	0	not_present	0	0	0	not_present	0
d__Bacteria; p__Actinobacteria; c__Actinobacteria; o__Actinomycetales; f__Nocardiaceae; g__Williamsia	0	0	0	not_present	0	0	0	not_present	0	0	0	not_present	0	0	0	not_present	0	0	0	not_present	0	0	0	not_present	0	0	0	not_present	0	0	0	not_present	0	0	0	not_present	0	0	0	not_present	0	0	0	not_present	0	0	0	not_present	0.000200634
d__Bacteria; p__Firmicutes; c__Negativicutes; o__Selenomonadales; f__Veillonellaceae; g__Sporolituus	0	0	0	not_present	0	0	0	not_present	0	0	0	not_present	0	0	0	not_present	0	0	0	not_present	0	0	0	not_present	0	0	0	not_present	0	0	0	not_present	0	0	0	not_present	0	0	0	not_present	0	0	0	not_present	0	0	0	not_present	0
d__Bacteria; p__Bacteroidetes; c__Bacteroidia; o__Bacteroidales; f__Bacteroidaceae; g__Bacteroides; s__Bacteroides_massiliensis	0	0	0	not_present	0	0	0	not_present	0	0	0	not_present	0	0	0	not_present	0	0	0	not_present	0	0	0	not_present	0	0	0	not_present	0	0	0	not_present	0	0	0	not_present	0	0	0	not_present	0	0	0	not_present	0	0	0	not_present	0
d__Bacteria; p__Actinobacteria; c__Actinobacteria; o__Actinomycetales; f__Cryptosporangiaceae; g__Jatrophihabitans; s__Jatrophihabitans_endophyticus	0	0	0	not_present	0	0	0	not_present	0	0	0	not_present	0	0	0	not_present	0	0	0	not_present	0	0	0	not_present	0	0	0	not_present	0	0	0	not_present	0	0	0	not_present	0	0	0	not_present	0	0	0	not_present	0	0	0	not_present	0
d__Bacteria; p__Firmicutes; c__Clostridia; o__Clostridiales; f__Lachnospiraceae; g__Eisenbergiella; s__Eisenbergiella_tayi	0	0	0	not_present	0	0	0	not_present	0	0	0	not_present	0	0	0	not_present	0	0	0	not_present	0	0	0	not_present	0	0	0	not_present	0	0	0	not_present	0	0	0	not_present	0	0	0	not_present	0	0	0	not_present	0	0	0	not_present	0
d__Bacteria; p__Firmicutes; c__Erysipelotrichia; o__Erysipelotrichales; f__Erysipelotrichaceae; g__Clostridium_XVIII; s__Clostridium_spiroforme	0	0	0	not_present	0	0	0	not_present	0	0	0	not_present	0	0	0	not_present	0	0	0	not_present	0	0	0	not_present	0	0	0	not_present	0	0	0	not_present	0	0	0	not_present	0	0	0	not_present	0	0	0	not_present	0	0	0	not_present	0
d__Bacteria; p__Firmicutes; c__Erysipelotrichia; o__Erysipelotrichales; f__Erysipelotrichaceae; g__Clostridium_XVIII	0	0	0	not_present	0	5.76575e-06	2.88287e-06	not_reproducible	0	0	0	not_present	0	0	0	not_present	0	0	0	not_present	0	0	0	not_present	0.00012584	0.000278639	0.00020224	reproducible	0	0	0	not_present	0	0	0	not_present	0	0	0	not_present	0	0	0	not_present	0	0	0	not_present	0
d__Bacteria; p__Firmicutes; c__Clostridia; o__Clostridiales; f__Lachnospiraceae; g__Anaerostipes	0	0	0	not_present	0	0	0	not_present	0	0	0	not_present	0	0	0	not_present	0	0	0	not_present	0	0	0	not_present	0	0	0	not_present	0	0	0	not_present	0	0	0	not_present	0	0	0	not_present	0	0	0	not_present	0	0	0	not_present	0
d__Bacteria; p__Bacteroidetes; c__Bacteroidia; o__Bacteroidales; f__Rikenellaceae; g__Alistipes; s__Alistipes_indistinctus	0	0	0	not_present	0	0	0	not_present	0	0	0	not_present	0	0	0	not_present	0	0	0	not_present	0	0	0	not_present	0	0	0	not_present	0	0	0	not_present	0	0	0	not_present	0	0	0	not_present	0	0	0	not_present	0	0	0	not_present	0
d__Bacteria; p__Firmicutes; c__Clostridia; o__Clostridiales; f__Peptostreptococcaceae; g__Peptostreptococcus; s__Peptostreptococcus_anaerobius	0	0	0	not_present	0	0	0	not_present	0	0	0	not_present	0	0	0	not_present	0	0	0	not_present	0	0	0	not_present	0	0	0	not_present	0	0	0	not_present	0	0	0	not_present	0	0	0	not_present	0	0	0	not_present	0	0	0	not_present	0
d__Bacteria; p__Bacteroidetes; c__Bacteroidia; o__Bacteroidales; f__Bacteroidaceae; g__Bacteroides; s__Bacteroides_intestinalis	0	0	0	not_present	0	0	0	not_present	0	0	0	not_present	0	0	0	not_present	0	0	0	not_present	0	0	0	not_present	0	0	0	not_present	0	0	0	not_present	0	0	0	not_present	0	0	0	not_present	0	0	0	not_present	0	0	0	not_present	0
d__Bacteria; p__Firmicutes; c__Clostridia; o__Clostridiales; f__Peptococcaceae_2; g__Desulfotomaculum; s__Desulfotomaculum_carboxydivorans	0	0	0	not_present	0	0	0	not_present	0	0	0	not_present	0	0	0	not_present	0	0	0	not_present	0	0	0	not_present	0	0	0	not_present	0	0	0	not_present	0	0	0	not_present	0	0	0	not_present	0	0	0	not_present	0	0	0	not_present	0
d__Bacteria; p__Bacteroidetes; c__Bacteroidia; o__Bacteroidales; f__Prevotellaceae; g__Prevotella; s__Prevotella_salivae	0.0199022	0.0240325	0.0219673	reproducible	0.0677451	0.0671306	0.0674379	reproducible	0.0170707	0.0159032	0.016487	reproducible	0.0125912	0.0128277	0.0127095	reproducible	0.000992785	0.000857521	0.000925153	reproducible	0.00763578	0.00740109	0.00751844	reproducible	0.00463812	0.00482167	0.00472989	reproducible	0.0133003	0.0141727	0.0137365	reproducible	0.026823	0.0321261	0.0294746	reproducible	0.00287857	0.0026643	0.00277144	reproducible	0.0147504	0.0219631	0.0183567	reproducible	0	0	0	not_present	0.014245
d__Bacteria; p__Actinobacteria; c__Actinobacteria; o__Actinomycetales; f__Sanguibacteraceae; g__Sanguibacter	0	0	0	not_present	0	0	0	not_present	0	0	0	not_present	0	0	0	not_present	0	0	0	not_present	0	0	0	not_present	0	0	0	not_present	0	0	0	not_present	0	0	0	not_present	0	0	0	not_present	0	0	0	not_present	0	0	0	not_present	0
d__Bacteria; p__Actinobacteria; c__Actinobacteria; o__Actinomycetales; f__Nakamurellaceae; g__Nakamurella; s__Nakamurella_multipartita	0	0	0	not_present	0	0	0	not_present	0	0	0	not_present	0	0	0	not_present	0	0	0	not_present	0	0	0	not_present	0	0	0	not_present	0	0	0	not_present	0	0	0	not_present	0	0	0	not_present	0	0	0	not_present	0	0	0	not_present	0
d__Bacteria; p__Firmicutes; c__Clostridia; o__Clostridiales; f__Peptostreptococcaceae; g__Peptostreptococcus; s__Peptostreptococcus_stomatis	0	0	0	not_present	0	0	0	not_present	0	0	0	not_present	0	0	0	not_present	0	0	0	not_present	0.000154929	5.62108e-05	0.00010557	reproducible	0	0	0	not_present	0	0	0	not_present	0	0	0	not_present	0	0	0	not_present	0	0	0	not_present	0	0	0	not_present	0.0134826
d__Bacteria; p__Bacteroidetes; c__Sphingobacteriia; o__Sphingobacteriales; f__Chitinophagaceae; g__Flavisolibacter	0	0	0	not_present	0	0	0	not_present	0	0	0	not_present	0	0	0	not_present	0	0	0	not_present	0	0	0	not_present	0	0	0	not_present	0	0	0	not_present	0	0	0	not_present	0	0	0	not_present	0	0	0	not_present	0	0	0	not_present	0
d__Bacteria; p__Planctomycetes; c__Planctomycetia; o__Planctomycetales; f__Planctomycetaceae; g__Gemmata	0	0	0	not_present	0	0	0	not_present	0	0	0	not_present	0	0	0	not_present	0	0	0	not_present	0	0	0	not_present	0	0	0	not_present	0	0	0	not_present	0	0	0	not_present	0	0	0	not_present	0	0	0	not_present	0	0	0	not_present	0
d__Bacteria; p__Bacteroidetes; c__Bacteroidia; o__Bacteroidales; f__Porphyromonadaceae; g__Parabacteroides	0	0	0	not_present	0	0	0	not_present	0	0	0	not_present	0	0	0	not_present	0	0	0	not_present	0	0	0	not_present	0	0	0	not_present	0	0	0	not_present	0	0	0	not_present	0	0	0	not_present	0	0	0	not_present	0	0	0	not_present	0
d__Bacteria; p__Actinobacteria; c__Actinobacteria; o__Actinomycetales; f__Corynebacteriaceae; g__Corynebacterium; s__Corynebacterium_tuberculostearicum	0	0	0	not_present	0	1.15315e-05	5.76575e-06	not_reproducible	0	4.56552e-05	2.28276e-05	not_reproducible	4.02791e-05	9.50198e-05	6.76494e-05	reproducible	5.59315e-05	0.000116274	8.61028e-05	reproducible	0	9.36847e-06	4.68424e-06	not_reproducible	0	0	0	not_present	0	0	0	not_present	0	0	0	not_present	5.07984e-05	0.000156723	0.000103761	reproducible	0.0020939	0.00116105	0.00162747	reproducible	0	0	0	not_present	0.000240761
d__Bacteria; p__Deferribacteres; c__Deferribacteres; o__Deferribacterales; f__Deferribacteraceae; g__Mucispirillum; s__Mucispirillum_schaedleri	0	0	0	not_present	0	0	0	not_present	0	0	0	not_present	0	0	0	not_present	0	0	0	not_present	0	0	0	not_present	0	0	0	not_present	0	0	0	not_present	0	0	0	not_present	0	0	0	not_present	0	0	0	not_present	0	0	0	not_present	0
d__Bacteria; p__Acidobacteria; c__Acidobacteria_Gp1; g__Gp1	0	0	0	not_present	0	0	0	not_present	0	0	0	not_present	0	0	0	not_present	0	0	0	not_present	0	0	0	not_present	0	0	0	not_present	0	0	0	not_present	0	0	0	not_present	0	0	0	not_present	0	0	0	not_present	0	0	0	not_present	0
d__Bacteria; p__Cyanobacteria.Chloroplast; c__Cyanobacteria; f__Family_I; g__GpI	0	0	0	not_present	0	0	0	not_present	0	0	0	not_present	0	0	0	not_present	0	0	0	not_present	3.31991e-05	0	1.65995e-05	not_reproducible	0	0	0	not_present	0	0	0	not_present	0	0	0	not_present	0	0	0	not_present	0	0	0	not_present	0	0	0	not_present	0
d__Bacteria; p__Bacteroidetes; c__Flavobacteriia; o__Flavobacteriales; f__Flavobacteriaceae; g__Chryseobacterium; s__Chryseobacterium_anthropi	0	0	0	not_present	0	0	0	not_present	0	0	0	not_present	0	0	0	not_present	0	0	0	not_present	0	0	0	not_present	0	0	0	not_present	0	0	0	not_present	0	0	0	not_present	0	0	0	not_present	0	0	0	not_present	0	0.000474505	0.000237252	not_reproducible	0
d__Bacteria; p__Actinobacteria; c__Actinobacteria; o__Actinomycetales; f__Actinomycetaceae; g__Actinomyces; s__Actinomyces_radingae	0	0	0	not_present	0	0	0	not_present	0	0	0	not_present	0	0	0	not_present	0	0	0	not_present	0	0	0	not_present	0	0	0	not_present	0	0	0	not_present	0	0	0	not_present	0	0	0	not_present	0	0	0	not_present	0	0	0	not_present	0
d__Bacteria; p__Actinobacteria; c__Actinobacteria; o__Actinomycetales; f__Micrococcaceae; g__Rothia; s__Rothia_dentocariosa	0.000643715	0.00055505	0.000599383	reproducible	0.000173095	0.000219098	0.000196097	reproducible	0	0	0	not_present	4.83349e-05	0.000118775	8.35548e-05	reproducible	5.59315e-05	2.90685e-05	4.25e-05	reproducible	0	0	0	not_present	0	0	0	not_present	0	0	0	not_present	0	0	0	not_present	0	0	0	not_present	0	0	0	not_present	0.000447154	0.00306603	0.00175659	reproducible	0
d__Bacteria; p__Firmicutes; c__Bacilli; o__Bacillales; f__Planococcaceae	0	0	0	not_present	0	0	0	not_present	0	0	0	not_present	0	0	0	not_present	0	0	0	not_present	0	0	0	not_present	0	0	0	not_present	0	0	0	not_present	0.00024869	0.000277469	0.00026308	reproducible	0	0	0	not_present	0	0.000241885	0.000120942	not_reproducible	0	0.000255502	0.000127751	not_reproducible	0
d__Bacteria; p__Bacteroidetes; c__Bacteroidia; o__Bacteroidales; f__Bacteroidaceae; g__Bacteroides; s__Bacteroides_dorei	0	0	0	not_present	0	0	0	not_present	0	0	0	not_present	0	0	0	not_present	0	0	0	not_present	0	0	0	not_present	0.00044943	0.00050882	0.000479125	reproducible	0	0	0	not_present	0	0	0	not_present	0	0	0	not_present	0	0	0	not_present	0	0.000401504	0.000200752	not_reproducible	0
d__Bacteria; p__Planctomycetes; c__Planctomycetia; o__Planctomycetales; f__Planctomycetaceae; g__Singulisphaera	0	0	0	not_present	0	0	0	not_present	0	0	0	not_present	0	0	0	not_present	0	0	0	not_present	0	0	0	not_present	0	0	0	not_present	0	0	0	not_present	0	0	0	not_present	0	0	0	not_present	0	0	0	not_present	0	0	0	not_present	0
d__Bacteria; p__Bacteroidetes; c__Sphingobacteriia; o__Sphingobacteriales; f__Sphingobacteriaceae; g__Sphingobacterium; s__Sphingobacterium_thermophilum	0	0	0	not_present	0	0	0	not_present	0	0	0	not_present	0	0	0	not_present	0	0	0	not_present	0	0	0	not_present	0	0	0	not_present	0	0	0	not_present	0	0	0	not_present	0	0	0	not_present	0	0	0	not_present	0	0	0	not_present	0
d__Bacteria; p__Deinococcus.Thermus; c__Deinococci; o__Thermales; f__Thermaceae; g__Meiothermus	0	0	0	not_present	0	0	0	not_present	0	0	0	not_present	0	0	0	not_present	0	0	0	not_present	0	0	0	not_present	0	0	0	not_present	0	0	0	not_present	0	0	0	not_present	0	0	0	not_present	0	0	0	not_present	0	0	0	not_present	0
d__Bacteria; p__SR1; g__SR1_genera_incertae_sedis	0	0	0	not_present	0	0	0	not_present	0	0	0	not_present	0	0	0	not_present	0.00216735	0.00242722	0.00229728	reproducible	0.000641849	0.000730741	0.000686295	reproducible	0	0	0	not_present	0	0	0	not_present	0	0	0	not_present	0	0	0	not_present	0	0	0	not_present	0	0	0	not_present	0.000160507
d__Bacteria; p__Cyanobacteria.Chloroplast; c__Chloroplast; f__Chloroplast; g__Bacillariophyta	0	0	0	not_present	0	0	0	not_present	0	0	0	not_present	0	0	0	not_present	0	0	0	not_present	0	0	0	not_present	0	0	0	not_present	0	0	0	not_present	0	0	0	not_present	0	0	0	not_present	0	0	0	not_present	0	0	0	not_present	0
d__Bacteria; p__Firmicutes; c__Bacilli; o__Lactobacillales; f__Carnobacteriaceae; g__Carnobacterium	0	0	0	not_present	0	0	0	not_present	0	0	0	not_present	0	5.93874e-06	2.96937e-06	not_reproducible	0	0	0	not_present	0	0	0	not_present	0	0	0	not_present	0	0	0	not_present	0	0	0	not_present	0	0	0	not_present	0	0	0	not_present	0	0	0	not_present	0
d__Bacteria; p__Proteobacteria; c__Alphaproteobacteria; o__Rhizobiales; f__Phyllobacteriaceae; g__Mesorhizobium	0	0	0	not_present	0	0	0	not_present	0	0	0	not_present	0	0	0	not_present	0	0	0	not_present	0	0	0	not_present	0	0	0	not_present	0	0	0	not_present	0	0	0	not_present	0	0	0	not_present	0	0	0	not_present	0	0	0	not_present	0
d__Bacteria; p__Planctomycetes; c__Planctomycetia; o__Planctomycetales	0	0	0	not_present	0	0	0	not_present	0	0	0	not_present	0	0	0	not_present	0	0	0	not_present	0	0	0	not_present	0	0	0	not_present	0	0	0	not_present	0	0	0	not_present	0	0	0	not_present	0	0	0	not_present	0	0	0	not_present	0
d__Bacteria; p__Bacteroidetes; c__Bacteroidia; o__Bacteroidales; f__Prevotellaceae; g__Prevotella; s__Prevotella_nigrescens	0	0	0	not_present	0	0	0	not_present	0	0	0	not_present	0	0	0	not_present	0	0	0	not_present	6.63981e-05	0.000215475	0.000140936	reproducible	0	0	0	not_present	0	0	0	not_present	0	0	0	not_present	0	0	0	not_present	0	0	0	not_present	0	0	0	not_present	0.000280888
d__Bacteria; p__Actinobacteria; c__Actinobacteria; o__Actinomycetales; f__Nocardioidaceae; g__Nocardioides; s__Nocardioides_halotolerans	0	0	0	not_present	0	0	0	not_present	0	0	0	not_present	0	0	0	not_present	0	0	0	not_present	0	0	0	not_present	0	0	0	not_present	0	0	0	not_present	0	0	0	not_present	0	0	0	not_present	0	0	0	not_present	0	0	0	not_present	0
d__Bacteria; p__Firmicutes; c__Bacilli; o__Bacillales; f__Thermoactinomycetaceae_1	0	0	0	not_present	0	0	0	not_present	0	0	0	not_present	0	0	0	not_present	0	0	0	not_present	0	0	0	not_present	0	0	0	not_present	0	0	0	not_present	0	0	0	not_present	0	0	0	not_present	0	0	0	not_present	0	0	0	not_present	0
d__Bacteria; p__Firmicutes; c__Clostridia; o__Clostridiales; f__Peptoniphilaceae; g__Peptoniphilus; s__Peptoniphilus_lacrimalis	0	0	0	not_present	0	0	0	not_present	0	0	0	not_present	6.44465e-05	5.93874e-05	6.19169e-05	reproducible	0	0	0	not_present	0	0	0	not_present	0	0	0	not_present	0	0	0	not_present	0	0	0	not_present	0	0	0	not_present	0	0	0	not_present	0	0	0	not_present	0
d__Bacteria; p__Bacteroidetes; c__Cytophagia; o__Cytophagales; f__Cytophagaceae	0	0	0	not_present	0	0	0	not_present	0	0	0	not_present	0	0	0	not_present	0	0	0	not_present	0	0	0	not_present	0	0	0	not_present	0	0	0	not_present	0	0	0	not_present	0	0	0	not_present	0	0	0	not_present	0	0	0	not_present	0
d__Bacteria; p__Firmicutes; c__Clostridia; o__Clostridiales; f__Lachnospiraceae; g__Ruminococcus2	0	0	0	not_present	0	0	0	not_present	0	0	0	not_present	0	0	0	not_present	0	0	0	not_present	0	0	0	not_present	0	0	0	not_present	0	0	0	not_present	0	0	0	not_present	0	0	0	not_present	0	0	0	not_present	0	0	0	not_present	0
d__Bacteria; p__Proteobacteria; c__Alphaproteobacteria; o__Rhizobiales; f__Brucellaceae	1.51462e-05	7.87305e-06	1.15096e-05	reproducible	1.44246e-05	0	7.2123e-06	not_reproducible	0	0	0	not_present	0	0	0	not_present	0	0	0	not_present	0	0	0	not_present	0	0	0	not_present	0	0	0	not_present	0	0	0	not_present	0.000101597	6.96549e-05	8.56258e-05	reproducible	0	0.00178995	0.000894974	not_reproducible	0	0	0	not_present	0
d__Bacteria; p__Firmicutes; c__Clostridia; o__Clostridiales; f__Lachnospiraceae; g__Dorea	0	0	0	not_present	0	0	0	not_present	0	0	0	not_present	0	0	0	not_present	0	0	0	not_present	0	0	0	not_present	0	0	0	not_present	0	0	0	not_present	0	0	0	not_present	0	0	0	not_present	0	0	0	not_present	0	0	0	not_present	0
d__Bacteria; p__Firmicutes; c__Clostridia; o__Clostridiales; f__Lachnospiraceae; g__Fusicatenibacter	0	0	0	not_present	0	0	0	not_present	0	0	0	not_present	0	0	0	not_present	0	0	0	not_present	0	0	0	not_present	0	0	0	not_present	0	0	0	not_present	0	0	0	not_present	0	0	0	not_present	0	0	0	not_present	0	0	0	not_present	0
d__Bacteria; p__Proteobacteria; c__Gammaproteobacteria; o__Pseudomonadales; f__Moraxellaceae	0	0	0	not_present	7.2123e-06	0	3.60615e-06	not_reproducible	0	0	0	not_present	0	5.93874e-06	2.96937e-06	not_reproducible	0	0	0	not_present	0	0	0	not_present	0	0	0	not_present	0	0	0	not_present	0	0	0	not_present	0	0	0	not_present	0.000558373	0.000532146	0.00054526	reproducible	0	0	0	not_present	0
d__Bacteria; p__Bacteroidetes; c__Cytophagia	0	0	0	not_present	0	0	0	not_present	0	0	0	not_present	0	0	0	not_present	0	0	0	not_present	0	0	0	not_present	0	0	0	not_present	0	0	0	not_present	0	0	0	not_present	0	0	0	not_present	0	0	0	not_present	0.000284553	0	0.000142276	not_reproducible	0
d__Bacteria; p__Proteobacteria; c__Alphaproteobacteria; o__Rhizobiales; f__Rhizobiaceae; g__Ensifer	0	0	0	not_present	0	0	0	not_present	0	0	0	not_present	0	0	0	not_present	0	0	0	not_present	0	0	0	not_present	0	0	0	not_present	0	0	0	not_present	0	0	0	not_present	0	0	0	not_present	0	0	0	not_present	0	0	0	not_present	0
d__Bacteria; p__Actinobacteria; c__Actinobacteria; o__Actinomycetales; f__Glycomycetaceae; g__Glycomyces; s__Glycomyces_tarimensis	0	0	0	not_present	0	0	0	not_present	0	0	0	not_present	0	0	0	not_present	0	0	0	not_present	0	0	0	not_present	0	0	0	not_present	0	0	0	not_present	0	0	0	not_present	0	0	0	not_present	0	0	0	not_present	0	0	0	not_present	0
d__Bacteria; p__Actinobacteria; c__Actinobacteria; o__Actinomycetales; f__Corynebacteriaceae; g__Turicella; s__Turicella_otitidis	0	0	0	not_present	0	0	0	not_present	0	0	0	not_present	0	0	0	not_present	0	0	0	not_present	0	0	0	not_present	0	0	0	not_present	0	0	0	not_present	0	0	0	not_present	0	0	0	not_present	0	0	0	not_present	0	0	0	not_present	0
d__Bacteria; p__Bacteroidetes; c__Bacteroidia; o__Bacteroidales; f__Porphyromonadaceae; g__Parabacteroides; s__Parabacteroides_johnsonii	0	0	0	not_present	0	0	0	not_present	0	0	0	not_present	0	0	0	not_present	0	0	0	not_present	0	0	0	not_present	0	0	0	not_present	0	0	0	not_present	0	0	0	not_present	0	0	0	not_present	0	0	0	not_present	0	0	0	not_present	0
d__Bacteria; p__Firmicutes; c__Negativicutes; o__Selenomonadales; f__Veillonellaceae; g__Megamonas; s__Megamonas_funiformis	0	0	0	not_present	0	0	0	not_present	0	0	0	not_present	0	0	0	not_present	0	0	0	not_present	0	0	0	not_present	0	0	0	not_present	0	0	0	not_present	0	0	0	not_present	0	0	0	not_present	0.000139593	0	6.97967e-05	not_reproducible	0	0	0	not_present	0
d__Bacteria; p__Firmicutes; c__Negativicutes; o__Selenomonadales; f__Veillonellaceae; g__Centipeda	0.000234767	0.000145652	0.000190209	reproducible	1.44246e-05	1.72972e-05	1.58609e-05	reproducible	0	0	0	not_present	0	0	0	not_present	0	0	0	not_present	0	0	0	not_present	0	0	0	not_present	0	0	0	not_present	0	0	0	not_present	8.4664e-05	0.00013931	0.000111987	reproducible	0.000465311	0	0.000232656	not_reproducible	0	0	0	not_present	0
d__Bacteria; p__Actinobacteria; c__Actinobacteria; o__Actinomycetales; f__Corynebacteriaceae; g__Corynebacterium; s__Corynebacterium_kroppenstedtii	0	0	0	not_present	0	0	0	not_present	0	0	0	not_present	0	0	0	not_present	0	0	0	not_present	0	0	0	not_present	0	0	0	not_present	0	0	0	not_present	0	0	0	not_present	0	0	0	not_present	0	0	0	not_present	0	0	0	not_present	0
d__Bacteria; p__Proteobacteria; c__Gammaproteobacteria; o__Pseudomonadales; f__Moraxellaceae; g__Alkanindiges; s__Alkanindiges_illinoisensis	0	0	0	not_present	0	0	0	not_present	0	0	0	not_present	0.0003464	0.000403834	0.000375117	reproducible	0	0	0	not_present	0	0	0	not_present	0	0	0	not_present	4.76713e-05	0	2.38356e-05	not_reproducible	0	0	0	not_present	0	0	0	not_present	0	0	0	not_present	0	0	0	not_present	0
d__Bacteria; p__Firmicutes; c__Clostridia; o__Clostridiales; f__Lachnospiraceae; g__Oribacterium; s__Oribacterium_parvum	0	0	0	not_present	0.000367827	0.00054198	0.000454904	reproducible	0	0	0	not_present	0	0	0	not_present	0	0	0	not_present	0.00024346	0.000749478	0.000496469	reproducible	0	0	0	not_present	0.00185918	0.00321711	0.00253815	reproducible	0	0	0	not_present	0	0	0	not_present	0	0	0	not_present	0	0	0	not_present	0.00172545
d__Bacteria; p__Firmicutes; c__Bacilli	0	0	0	not_present	0	0	0	not_present	0	0	0	not_present	0	0	0	not_present	0	0	0	not_present	0	0	0	not_present	0	0	0	not_present	0	0	0	not_present	0	0	0	not_present	0	0	0	not_present	0	0	0	not_present	0	0	0	not_present	0
d__Bacteria; p__Firmicutes; c__Bacilli; o__Lactobacillales; f__Enterococcaceae; g__Enterococcus	7.57312e-06	0	3.78656e-06	not_reproducible	4.32738e-05	1.15315e-05	2.74027e-05	reproducible	0	0	0	not_present	8.05581e-06	4.15712e-05	2.48135e-05	reproducible	0	0	0	not_present	0	0	0	not_present	0	0	0	not_present	0	0	0	not_present	5.32907e-05	2.41278e-05	3.87092e-05	reproducible	0	0	0	not_present	0	0	0	not_present	0	0	0	not_present	0
d__Bacteria; p__Firmicutes; c__Bacilli; o__Bacillales; f__Thermoactinomycetaceae_2; g__Planifilum; s__Planifilum_fimeticola	0	0	0	not_present	0	0	0	not_present	0	0	0	not_present	0	0	0	not_present	0	0	0	not_present	0	0	0	not_present	0	0	0	not_present	0	0	0	not_present	0	0	0	not_present	0	0	0	not_present	0	0	0	not_present	0	0	0	not_present	0
d__Bacteria; p__Bacteroidetes; c__Bacteroidia; o__Bacteroidales; f__Porphyromonadaceae; g__Parabacteroides; s__Parabacteroides_goldsteinii	0	0	0	not_present	7.2123e-06	0	3.60615e-06	not_reproducible	0	0	0	not_present	0	0	0	not_present	0	0	0	not_present	0	0	0	not_present	0.000251681	0.000399787	0.000325734	reproducible	0	0	0	not_present	0	0	0	not_present	0	0	0	not_present	0.00102368	0	0.000511842	not_reproducible	0	0	0	not_present	0
d__Archaea; p__Euryarchaeota; c__Methanobacteria; o__Methanobacteriales; f__Methanobacteriaceae; g__Methanobrevibacter; s__Methanobrevibacter_smithii	0	0	0	not_present	0	0	0	not_present	0	0	0	not_present	0	0	0	not_present	0	0	0	not_present	0	0	0	not_present	0	0	0	not_present	0	0	0	not_present	0	0	0	not_present	0	0	0	not_present	0	0	0	not_present	0	0	0	not_present	0
d__Bacteria; p__Firmicutes; c__Clostridia; o__Clostridiales; f__Clostridiaceae_1; g__Clostridium_sensu_stricto; s__Clostridium_disporicum	0	0	0	not_present	0	0	0	not_present	0	0	0	not_present	0	0	0	not_present	0	0	0	not_present	0	0	0	not_present	0	0	0	not_present	0	0	0	not_present	0	0	0	not_present	0	0	0	not_present	0	0	0	not_present	0	0	0	not_present	0
d__Bacteria; p__Firmicutes; c__Clostridia; o__Clostridiales; f__Ruminococcaceae; g__Oscillibacter; s__Oscillibacter_ruminantium	0	0	0	not_present	0	0	0	not_present	0	0	0	not_present	0	0	0	not_present	0	0	0	not_present	0	0	0	not_present	0	0	0	not_present	0	0	0	not_present	0	0	0	not_present	0	0	0	not_present	0	0	0	not_present	0	0	0	not_present	0
d__Bacteria; p__Proteobacteria; c__Gammaproteobacteria; o__Alteromonadales; f__Alteromonadaceae; g__Alteromonas	0	0	0	not_present	0	0	0	not_present	0	0	0	not_present	0	0	0	not_present	0	0	0	not_present	0	0	0	not_present	0	0	0	not_present	0	0	0	not_present	0	0	0	not_present	0	0	0	not_present	0	0	0	not_present	0	0	0	not_present	0
d__Bacteria; p__Proteobacteria; c__Alphaproteobacteria; o__Caulobacterales; f__Caulobacteraceae; g__Brevundimonas; s__Brevundimonas_variabilis	0	0	0	not_present	0	0	0	not_present	0	0	0	not_present	0	0	0	not_present	0	0	0	not_present	0	0	0	not_present	0	0	0	not_present	0	0	0	not_present	0	0	0	not_present	0	0	0	not_present	0	0	0	not_present	0	0	0	not_present	0
d__Bacteria; p__Proteobacteria; c__Betaproteobacteria; o__Neisseriales; f__Neisseriaceae; g__Conchiformibius; s__Conchiformibius_kuhniae	0	0	0	not_present	0	0	0	not_present	0	0	0	not_present	0	0	0	not_present	0	0	0	not_present	0	0	0	not_present	0	0	0	not_present	0	0	0	not_present	0	0	0	not_present	0	0	0	not_present	0	0	0	not_present	0	0	0	not_present	0
d__Bacteria; p__Firmicutes; c__Clostridia; o__Clostridiales; f__Peptostreptococcaceae; g__Terrisporobacter	0	0	0	not_present	0	0	0	not_present	0	0	0	not_present	0	0	0	not_present	0	0	0	not_present	0	0	0	not_present	0	0	0	not_present	0	0	0	not_present	0	0	0	not_present	0	0	0	not_present	0	0	0	not_present	0	0	0	not_present	0
d__Bacteria; p__Firmicutes; c__Clostridia; o__Clostridiales; f__Lachnospiraceae; g__Roseburia	0	0	0	not_present	0	0	0	not_present	0	0	0	not_present	0	0	0	not_present	0	0	0	not_present	0	0	0	not_present	0	0	0	not_present	0	0	0	not_present	0	0	0	not_present	0	0	0	not_present	0	0	0	not_present	0	0	0	not_present	0
d__Bacteria; p__Bacteroidetes; c__Flavobacteriia; o__Flavobacteriales; f__Flavobacteriaceae; g__Epilithonimonas	0	0	0	not_present	0	0	0	not_present	0	0	0	not_present	0	0	0	not_present	0	0	0	not_present	0	0	0	not_present	0	0	0	not_present	0	0	0	not_present	0	0	0	not_present	0	0	0	not_present	0	0	0	not_present	0	0	0	not_present	0
d__Bacteria; p__Actinobacteria; c__Actinobacteria; o__Acidimicrobiales; f__Acidimicrobiaceae; g__Ilumatobacter	0	0	0	not_present	0	0	0	not_present	0	0	0	not_present	2.41674e-05	6.53261e-05	4.47468e-05	reproducible	0	0	0	not_present	0	0	0	not_present	0	0	0	not_present	0	0	0	not_present	0	0	0	not_present	0	0	0	not_present	0	0	0	not_present	0	0	0	not_present	0
d__Bacteria; p__Bacteroidetes; c__Sphingobacteriia; o__Sphingobacteriales; f__Sphingobacteriaceae; g__Mucilaginibacter; s__Mucilaginibacter_polytrichastri	0	0	0	not_present	0	0	0	not_present	0	0	0	not_present	0	0	0	not_present	0	0	0	not_present	0	0	0	not_present	0	0	0	not_present	0	0	0	not_present	0	0	0	not_present	0	0	0	not_present	0	0	0	not_present	0	0	0	not_present	0
d__Bacteria; p__Acidobacteria; c__Acidobacteria_Gp1; g__Granulicella	0	0	0	not_present	0	0	0	not_present	0	0	0	not_present	0	0	0	not_present	0	0	0	not_present	0	0	0	not_present	0	0	0	not_present	0	0	0	not_present	0	0	0	not_present	0	0	0	not_present	0	0	0	not_present	0	0	0	not_present	0
d__Bacteria; p__Proteobacteria; c__Alphaproteobacteria; o__Rhodospirillales; g__Reyranella	0	0	0	not_present	0	0	0	not_present	0	0	0	not_present	0	0	0	not_present	0	0	0	not_present	0	0	0	not_present	0	0	0	not_present	0	0	0	not_present	0	0	0	not_present	0	0	0	not_present	0	0	0	not_present	0	0	0	not_present	0
d__Bacteria; p__Firmicutes; c__Clostridia; o__Clostridiales; f__Lachnospiraceae; g__Clostridium_XlVa; s__Clostridium_aldenense	0	0	0	not_present	0	0	0	not_present	0	0	0	not_present	0	0	0	not_present	0	0	0	not_present	0	0	0	not_present	0	0	0	not_present	0	0	0	not_present	0	0	0	not_present	0	0	0	not_present	0	0	0	not_present	0	0	0	not_present	0
d__Bacteria; p__Bacteroidetes; c__Cytophagia; o__Cytophagales; f__Cytophagaceae; g__Adhaeribacter	0	0	0	not_present	0	0	0	not_present	0	0	0	not_present	0	0	0	not_present	0	0	0	not_present	0	0	0	not_present	0	0	0	not_present	0	0	0	not_present	0	0	0	not_present	0	0	0	not_present	0	0	0	not_present	0	0	0	not_present	0
d__Bacteria; p__Proteobacteria; c__Gammaproteobacteria; o__Vibrionales; f__Vibrionaceae; g__Photobacterium	0	0	0	not_present	0	0	0	not_present	0	0	0	not_present	0	0	0	not_present	0	0	0	not_present	0	0	0	not_present	0	0	0	not_present	0	0	0	not_present	0	0	0	not_present	0	0	0	not_present	0	0	0	not_present	0	0	0	not_present	0
d__Bacteria; p__Proteobacteria; c__Alphaproteobacteria; o__Rhodobacterales; f__Rhodobacteraceae; g__Paracoccus; s__Paracoccus_sulfuroxidans	0	0	0	not_present	0	0	0	not_present	0	0	0	not_present	0	0	0	not_present	0	0	0	not_present	0	0	0	not_present	0.000143818	0.000193836	0.000168827	reproducible	0	0	0	not_present	0	0	0	not_present	0	0	0	not_present	0	0	0	not_present	0	0	0	not_present	0
d__Bacteria; p__Actinobacteria; c__Actinobacteria; o__Actinomycetales; f__Actinomycetaceae; g__Actinobaculum	0	0	0	not_present	0	0	0	not_present	0	0	0	not_present	0	0	0	not_present	0	0	0	not_present	0	0	0	not_present	0	0	0	not_present	0	0	0	not_present	0	0	0	not_present	0	0	0	not_present	0	0	0	not_present	0	0	0	not_present	0
d__Bacteria; p__Firmicutes; c__Negativicutes; o__Selenomonadales; f__Acidaminococcaceae; g__Phascolarctobacterium; s__Phascolarctobacterium_faecium	0	0	0	not_present	0	0	0	not_present	0	0	0	not_present	0	0	0	not_present	0	0	0	not_present	0	0	0	not_present	0	0	0	not_present	0	0	0	not_present	0	0	0	not_present	0	0	0	not_present	0	0	0	not_present	0	0	0	not_present	0
d__Bacteria; p__Bacteroidetes; c__Cytophagia; o__Cytophagales; f__Cytophagaceae; g__Hymenobacter; s__Hymenobacter_elongatus	0	0	0	not_present	0	0	0	not_present	0	0	0	not_present	0	0	0	not_present	0	0	0	not_present	0	0	0	not_present	0	0	0	not_present	0	0	0	not_present	0	0	0	not_present	0	0	0	not_present	0	0	0	not_present	0	0	0	not_present	0
d__Bacteria; p__Firmicutes; c__Clostridia; o__Clostridiales; f__Peptostreptococcaceae; g__Peptostreptococcaceae_incertae_sedis	0	0	0	not_present	0	0	0	not_present	0	0	0	not_present	0	0	0	not_present	0	0	0	not_present	0	0	0	not_present	0	0	0	not_present	0	0	0	not_present	0	0	0	not_present	0	0	0	not_present	0	0	0	not_present	0	0	0	not_present	0
d__Bacteria; p__Proteobacteria; c__Betaproteobacteria; o__Burkholderiales; f__Burkholderiaceae; g__Polynucleobacter; s__Polynucleobacter_acidiphobus	0	0	0	not_present	0	0	0	not_present	0	0	0	not_present	0	0	0	not_present	0	0	0	not_present	0	0	0	not_present	0	0	0	not_present	0	0	0	not_present	0	0	0	not_present	0	0	0	not_present	0	0	0	not_present	0	0	0	not_present	0
d__Bacteria; p__Gemmatimonadetes; c__Gemmatimonadetes; o__Gemmatimonadales; f__Gemmatimonadaceae; g__Gemmatimonas; s__Gemmatimonas_aurantiaca	0	0	0	not_present	0	0	0	not_present	0	0	0	not_present	0.000112781	7.72036e-05	9.49925e-05	reproducible	0	0	0	not_present	0	0	0	not_present	0	0	0	not_present	0	0	0	not_present	0	0	0	not_present	0	0	0	not_present	0	0	0	not_present	0	0	0	not_present	0
d__Bacteria; p__Firmicutes; c__Clostridia; o__Clostridiales; f__Clostridiales_Incertae_Sedis_III	0	0	0	not_present	0	0	0	not_present	0	0	0	not_present	0	0	0	not_present	0	0	0	not_present	0	0	0	not_present	0	0	0	not_present	0	0	0	not_present	0	0	0	not_present	0	0	0	not_present	0	0	0	not_present	0	0	0	not_present	0
d__Bacteria; p__Actinobacteria; c__Actinobacteria; o__Actinomycetales; f__Bogoriellaceae	0	0	0	not_present	0	0	0	not_present	0	0	0	not_present	0	0	0	not_present	0	0	0	not_present	0	0	0	not_present	0	0	0	not_present	0	0	0	not_present	0	0	0	not_present	0	0	0	not_present	0	0	0	not_present	0	0	0	not_present	0
d__Bacteria; p__Proteobacteria; c__Deltaproteobacteria; o__Desulfobacterales; f__Desulfobulbaceae; g__Desulfobulbus	0	0	0	not_present	0	0	0	not_present	0	0	0	not_present	0	0	0	not_present	0	0	0	not_present	0	0	0	not_present	0	0	0	not_present	0	0	0	not_present	0	0	0	not_present	0	0	0	not_present	0	0	0	not_present	0	0	0	not_present	0
d__Bacteria; p__Bacteroidetes; c__Bacteroidia; o__Bacteroidales; f__Porphyromonadaceae; g__Porphyromonas; s__Porphyromonas_gingivalis	0	0	0	not_present	0	0	0	not_present	0	0	0	not_present	0	0	0	not_present	0	0	0	not_present	0	0	0	not_present	0	0	0	not_present	0	0	0	not_present	0	0	0	not_present	0	0	0	not_present	0	0	0	not_present	0	0	0	not_present	0
d__Bacteria; p__Proteobacteria; c__Betaproteobacteria; o__Burkholderiales; f__Alcaligenaceae; g__Castellaniella	0	0	0	not_present	0	0	0	not_present	0	0	0	not_present	0	0	0	not_present	0	0	0	not_present	0	0	0	not_present	0	0	0	not_present	0	0	0	not_present	0	0	0	not_present	0	0	0	not_present	0	0	0	not_present	0	0	0	not_present	0
d__Bacteria; p__Firmicutes; c__Clostridia; o__Clostridiales; f__Clostridiaceae_1; g__Clostridium_sensu_stricto; s__Clostridium_intestinale	0	0	0	not_present	0	0	0	not_present	0	0	0	not_present	0	0	0	not_present	0	0	0	not_present	0	0	0	not_present	0	0	0	not_present	0	0	0	not_present	0	0	0	not_present	0	0	0	not_present	0	0	0	not_present	0	0	0	not_present	0
d__Bacteria; p__Firmicutes; c__Erysipelotrichia; o__Erysipelotrichales; f__Erysipelotrichaceae; g__Turicibacter; s__Turicibacter_sanguinis	0	0	0	not_present	0	0	0	not_present	0	0	0	not_present	0	0	0	not_present	0	0	0	not_present	0	0	0	not_present	0	0	0	not_present	0	0	0	not_present	0	0	0	not_present	0	0	0	not_present	0	0	0	not_present	0	0	0	not_present	0
d__Bacteria; p__Firmicutes; c__Negativicutes; o__Selenomonadales; f__Veillonellaceae; g__Dialister; s__Dialister_invisus	0.000560411	0.000586543	0.000573477	reproducible	0	0	0	not_present	0	0	0	not_present	0	0	0	not_present	0	0	0	not_present	7.74645e-05	0	3.87322e-05	not_reproducible	0	0	0	not_present	0.00271726	0.00256499	0.00264113	reproducible	0	0	0	not_present	0.000829707	0.000888099	0.000858903	reproducible	0	0	0	not_present	0.00101626	0	0.00050813	not_reproducible	0.000401268
d__Bacteria; p__Firmicutes; c__Bacilli; o__Lactobacillales; f__Lactobacillaceae; g__Lactobacillus; s__Lactobacillus_algidus	0	0	0	not_present	0	0	0	not_present	0	0	0	not_present	0	0	0	not_present	0	0	0	not_present	0	0	0	not_present	0	0	0	not_present	0	0	0	not_present	0	0	0	not_present	0	0	0	not_present	0	0	0	not_present	0	0	0	not_present	0
d__Bacteria; p__Proteobacteria; c__Betaproteobacteria; o__Burkholderiales; f__Burkholderiales_incertae_sedis; g__Aquabacterium; s__Aquabacterium_citratiphilum	0	0	0	not_present	0	0	0	not_present	6.99619e-05	4.56552e-05	5.78085e-05	reproducible	0	0	0	not_present	0.000223726	0.000276151	0.000249938	reproducible	2.21327e-05	0	1.10664e-05	not_reproducible	0	0	0	not_present	0	0	0	not_present	0	0	0	not_present	3.38656e-05	0.000104482	6.91739e-05	reproducible	0	0	0	not_present	0	0	0	not_present	0
d__Bacteria; p__Bacteroidetes; c__Bacteroidia; o__Bacteroidales; f__Bacteroidaceae; g__Bacteroides; s__Bacteroides_caccae	0	0	0	not_present	0	0	0	not_present	0	0	0	not_present	0	0	0	not_present	0	0	0	not_present	0	0	0	not_present	0	0	0	not_present	0	0	0	not_present	0	0	0	not_present	0	0	0	not_present	0	0	0	not_present	0	0	0	not_present	0
d__Bacteria; p__Firmicutes; c__Bacilli; o__Lactobacillales; f__Carnobacteriaceae; g__Granulicatella	7.57312e-05	7.08575e-05	7.32943e-05	reproducible	8.65476e-05	5.18917e-05	6.92197e-05	reproducible	0	0	0	not_present	0.000136949	0.000160346	0.000148647	reproducible	0	0	0	not_present	1.10664e-05	5.62108e-05	3.36386e-05	reproducible	0	0	0	not_present	0	0	0	not_present	0	0	0	not_present	0	0	0	not_present	0	0	0	not_present	0	0	0	not_present	0.000401268
d__Bacteria; p__Bacteroidetes; c__Bacteroidia; o__Bacteroidales; f__Prevotellaceae; g__Prevotella; s__Prevotella_shahii	0	0	0	not_present	0	0	0	not_present	0	0	0	not_present	0	0	0	not_present	0	0	0	not_present	8.85308e-05	0.000140527	0.000114529	reproducible	0.00134829	0.00134474	0.00134651	reproducible	0	0	0	not_present	0	0	0	not_present	0	0	0	not_present	0	0	0	not_present	0	0	0	not_present	0.00670118
d__Bacteria; p__Firmicutes; c__Clostridia; o__Clostridiales; f__Ruminococcaceae; g__Flavonifractor; s__Flavonifractor_plautii	0	0	0	not_present	0	0	0	not_present	0	0	0	not_present	0	0	0	not_present	0	0	0	not_present	0	0	0	not_present	0	0	0	not_present	0	0	0	not_present	0	0	0	not_present	0	0	0	not_present	0	0	0	not_present	0	0	0	not_present	0
d__Bacteria; p__Proteobacteria; c__Betaproteobacteria; o__Hydrogenophilales; f__Hydrogenophilaceae; g__Tepidiphilus	0	0	0	not_present	0	0	0	not_present	0	0	0	not_present	0	0	0	not_present	0	0	0	not_present	0	0	0	not_present	0	0	0	not_present	0	0	0	not_present	0	0	0	not_present	0	0	0	not_present	0	0	0	not_present	0.000731707	0	0.000365854	not_reproducible	0
d__Bacteria; p__Deinococcus.Thermus; c__Deinococci; o__Deinococcales; f__Deinococcaceae; g__Deinococcus; s__Deinococcus_aerolatus	0	0	0	not_present	0	0	0	not_present	0	0	0	not_present	0	0	0	not_present	0	0	0	not_present	0	0	0	not_present	0	0	0	not_present	0	0	0	not_present	0	0	0	not_present	0	0	0	not_present	0	0	0	not_present	0	0	0	not_present	0
d__Bacteria; p__Proteobacteria; c__Betaproteobacteria; o__Burkholderiales; f__Burkholderiaceae; g__Polynucleobacter; s__Polynucleobacter_necessarius_subsp._asymbioticus	0	0	0	not_present	0	0	0	not_present	0	0	0	not_present	0	0	0	not_present	0	0	0	not_present	0	0	0	not_present	0	0	0	not_present	0	0	0	not_present	0	0	0	not_present	0	0	0	not_present	0	0	0	not_present	0	0	0	not_present	0
d__Bacteria; p__Actinobacteria; c__Actinobacteria; o__Bifidobacteriales; f__Bifidobacteriaceae; g__Gardnerella; s__Gardnerella_vaginalis	0	0	0	not_present	0	0	0	not_present	0	0	0	not_present	0	0	0	not_present	0	0	0	not_present	0	0	0	not_present	0	0	0	not_present	0	0	0	not_present	0	0	0	not_present	0	0	0	not_present	0	0	0	not_present	0	0	0	not_present	0
d__Bacteria; p__Proteobacteria; c__Gammaproteobacteria; o__Xanthomonadales; f__Xanthomonadaceae; g__Dyella; s__Dyella_thiooxydans	0	0	0	not_present	0	0	0	not_present	0	0	0	not_present	0	0	0	not_present	0	0	0	not_present	0	0	0	not_present	0	0	0	not_present	0	0	0	not_present	0	0	0	not_present	0	0	0	not_present	0	0	0	not_present	0	0	0	not_present	0
d__Bacteria; p__Actinobacteria; c__Actinobacteria; o__Actinomycetales; f__Nocardioidaceae; g__Marmoricola	0	0	0	not_present	0	0	0	not_present	0	0	0	not_present	0	0	0	not_present	0	0	0	not_present	0	0	0	not_present	0	0	0	not_present	0	0	0	not_present	0	0	0	not_present	0	0	0	not_present	0	0	0	not_present	0	0	0	not_present	0
d__Bacteria; p__Proteobacteria; c__Alphaproteobacteria; o__Sphingomonadales; f__Sphingomonadaceae; g__Sphingobium; s__Sphingobium_xenophagum	0	0	0	not_present	0	0	0	not_present	0	0	0	not_present	0	0	0	not_present	0	0	0	not_present	9.95972e-05	0	4.97986e-05	not_reproducible	0.000161795	0.000266525	0.00021416	reproducible	0	0	0	not_present	0.000461853	0.000530811	0.000496332	reproducible	5.07984e-05	0.000174137	0.000112468	reproducible	0	0	0	not_present	0.000121951	0	6.09756e-05	not_reproducible	0.000642029
d__Bacteria; p__Actinobacteria; c__Actinobacteria; o__Actinomycetales; f__Nocardioidaceae; g__Thermasporomyces; s__Thermasporomyces_composti	0	0	0	not_present	0	0	0	not_present	0	0	0	not_present	0	0	0	not_present	0	0	0	not_present	0	0	0	not_present	0	0	0	not_present	0	0	0	not_present	0	0	0	not_present	0	0	0	not_present	0	0	0	not_present	0	0	0	not_present	0
d__Bacteria; p__Proteobacteria; c__Alphaproteobacteria; o__Rhizobiales; f__Beijerinckiaceae; g__Chelatococcus	0	0	0	not_present	0	0	0	not_present	0	0	0	not_present	0	0	0	not_present	0	0	0	not_present	0	0	0	not_present	0	0	0	not_present	0	0	0	not_present	0	0	0	not_present	0	0	0	not_present	0	0	0	not_present	0	0	0	not_present	0
d__Bacteria; p__Bacteroidetes; c__Bacteroidia; o__Bacteroidales; f__Porphyromonadaceae; g__Parabacteroides; s__Parabacteroides_distasonis	0	0	0	not_present	0	0	0	not_present	0	0	0	not_present	0	0	0	not_present	0	0	0	not_present	0	0	0	not_present	0	0	0	not_present	0	0	0	not_present	0	0	0	not_present	0	0	0	not_present	0	0	0	not_present	0	0	0	not_present	0
d__Bacteria; p__Tenericutes	0	0	0	not_present	0	0	0	not_present	0	0	0	not_present	0	0	0	not_present	0	0	0	not_present	0	0	0	not_present	0	0	0	not_present	0	0	0	not_present	0	0	0	not_present	0	0	0	not_present	0	0	0	not_present	0	0	0	not_present	0
d__Bacteria; p__Bacteroidetes; c__Bacteroidia; o__Bacteroidales; f__Prevotellaceae; g__Alloprevotella; s__Alloprevotella_rava	1.51462e-05	3.93653e-06	9.54138e-06	reproducible	0	0	0	not_present	0	0	0	not_present	0	0	0	not_present	0	0	0	not_present	0.00272232	0.00450623	0.00361428	reproducible	0.000197749	0.000314984	0.000256366	reproducible	0.000190685	8.6949e-05	0.000138817	reproducible	1.77636e-05	0	8.88178e-06	not_reproducible	0	0	0	not_present	0	0	0	not_present	0	0	0	not_present	0.002849
d__Bacteria; p__Firmicutes; c__Clostridia; o__Clostridiales; f__Lachnospiraceae; g__Lachnospiracea_incertae_sedis; s__Eubacterium_hallii	0	0	0	not_present	0	0	0	not_present	0	0	0	not_present	0	0	0	not_present	0	0	0	not_present	0	0	0	not_present	0	0	0	not_present	0	0	0	not_present	0	0	0	not_present	0	0	0	not_present	0.000232656	0.000580523	0.000406589	reproducible	0	0	0	not_present	0
d__Bacteria; p__Firmicutes; c__Clostridia; o__Clostridiales; f__Ruminococcaceae; g__Clostridium_IV; s__Clostridium_leptum	0	0	0	not_present	0	0	0	not_present	0	0	0	not_present	0	0	0	not_present	0	0	0	not_present	0	0	0	not_present	0	0	0	not_present	0	0	0	not_present	0	0	0	not_present	0	0	0	not_present	0	0	0	not_present	0	0	0	not_present	0
d__Bacteria; p__Bacteroidetes; c__Bacteroidia; o__Bacteroidales; f__Bacteroidaceae; g__Bacteroides; s__Bacteroides_eggerthii	0	0	0	not_present	0	0	0	not_present	0	0	0	not_present	0	0	0	not_present	0	0	0	not_present	0	0	0	not_present	0	0	0	not_present	0	0	0	not_present	0	0	0	not_present	0	0	0	not_present	0	0	0	not_present	0	0	0	not_present	0
d__Bacteria; p__Bacteroidetes; c__Bacteroidia; o__Bacteroidales; f__Bacteroidaceae	0	0	0	not_present	0	0	0	not_present	0	0	0	not_present	0	0	0	not_present	0	0	0	not_present	0	0	0	not_present	0	0	0	not_present	0	0	0	not_present	0	0	0	not_present	0	0	0	not_present	0	0	0	not_present	0	0	0	not_present	0
d__Bacteria; p__Firmicutes; c__Clostridia; o__Clostridiales; f__Lachnospiraceae; g__Lachnospiracea_incertae_sedis; s__Eubacterium_ventriosum	0	0	0	not_present	0	0	0	not_present	0	0	0	not_present	0	0	0	not_present	0	0	0	not_present	0	0	0	not_present	0	0	0	not_present	0	0	0	not_present	0	0	0	not_present	0	0	0	not_present	0	0	0	not_present	0	0	0	not_present	0
d__Bacteria; p__Bacteroidetes; c__Bacteroidia; o__Bacteroidales; f__Bacteroidaceae; g__Bacteroides; s__Bacteroides_ovatus	0	0	0	not_present	0	0	0	not_present	0	0	0	not_present	0	0	0	not_present	0	0	0	not_present	0	0	0	not_present	0	0	0	not_present	0	0	0	not_present	0	0	0	not_present	0	0	0	not_present	0	0	0	not_present	0	0	0	not_present	0
d__Bacteria; p__Actinobacteria; c__Actinobacteria; o__Actinomycetales; f__Corynebacteriaceae; g__Corynebacterium; s__Corynebacterium_glyciniphilum	0	0	0	not_present	0	0	0	not_present	0	0	0	not_present	0	0	0	not_present	0	0	0	not_present	0	0	0	not_present	0	0	0	not_present	0	0	0	not_present	0	0	0	not_present	0	0	0	not_present	0	0	0	not_present	0	0	0	not_present	0
d__Bacteria; p__Firmicutes; c__Clostridia; o__Clostridiales; f__Lachnospiraceae; g__Ruminococcus2; s__Ruminococcus_lactaris	0	0	0	not_present	0	0	0	not_present	0	0	0	not_present	0	0	0	not_present	0	0	0	not_present	0	0	0	not_present	0	0	0	not_present	0	0	0	not_present	0	0	0	not_present	0	0	0	not_present	0	0	0	not_present	0	0	0	not_present	0
d__Bacteria; p__Proteobacteria; c__Betaproteobacteria; o__Burkholderiales; f__Alcaligenaceae	0	0	0	not_present	0	0	0	not_present	0	0	0	not_present	4.02791e-05	2.96937e-05	3.49864e-05	reproducible	0	0	0	not_present	0	0	0	not_present	3.59544e-05	8.48033e-05	6.03788e-05	reproducible	0	0	0	not_present	0	0	0	not_present	6.77312e-05	8.70686e-05	7.73999e-05	reproducible	0.000511842	0	0.000255921	not_reproducible	0	0	0	not_present	0
d__Bacteria; p__Actinobacteria; c__Actinobacteria; o__Actinomycetales; f__Pseudonocardiaceae; g__Pseudonocardia	0	0	0	not_present	0	0	0	not_present	0	0	0	not_present	0	0	0	not_present	0	0	0	not_present	0	0	0	not_present	0	0	0	not_present	0	4.34745e-05	2.17372e-05	not_reproducible	0	0	0	not_present	0	0	0	not_present	0	0	0	not_present	4.06504e-05	0	2.03252e-05	not_reproducible	0
d__Bacteria; p__Proteobacteria; c__Gammaproteobacteria; o__Legionellales; f__Coxiellaceae; g__Aquicella; s__Aquicella_siphonis	0	0	0	not_present	0	0	0	not_present	0	0	0	not_present	0	0	0	not_present	0	0	0	not_present	0	0	0	not_present	0	0	0	not_present	0	0	0	not_present	0	0	0	not_present	0	0	0	not_present	0	0	0	not_present	0	0	0	not_present	0
d__Bacteria; p__Proteobacteria; c__Betaproteobacteria; o__Burkholderiales; f__Burkholderiaceae; g__Ralstonia; s__Ralstonia_pickettii	0	0	0	not_present	0	0	0	not_present	0.000104943	6.08735e-05	8.29082e-05	reproducible	0	0	0	not_present	0	0	0	not_present	0	1.87369e-05	9.36847e-06	not_reproducible	7.19088e-05	0.000169607	0.000120758	reproducible	4.76713e-05	0	2.38356e-05	not_reproducible	0	0	0	not_present	0.00084664	0.000365688	0.000606164	reproducible	0	0	0	not_present	0	0.000438004	0.000219002	not_reproducible	0
d__Bacteria; p__Proteobacteria; c__Alphaproteobacteria; o__Sphingomonadales; f__Sphingomonadaceae; g__Rhizorhabdus	0	0	0	not_present	0	0	0	not_present	0	0	0	not_present	0	0	0	not_present	0	0	0	not_present	0	0	0	not_present	0	0	0	not_present	0	0	0	not_present	0	0	0	not_present	0	0	0	not_present	0	0	0	not_present	0	0	0	not_present	0
d__Bacteria; p__Deinococcus.Thermus; c__Deinococci; o__Thermales; f__Thermaceae; g__Thermus; s__Thermus_thermophilus	0	0	0	not_present	0	0	0	not_present	0	0	0	not_present	0	0	0	not_present	0	0	0	not_present	0	0	0	not_present	0	0	0	not_present	0	0	0	not_present	0	0	0	not_present	0	0	0	not_present	0	0	0	not_present	0	0	0	not_present	0
d__Bacteria; p__Proteobacteria; c__Alphaproteobacteria; o__Rhodospirillales; f__Acetobacteraceae; g__Roseomonas; s__Roseomonas_alkaliterrae	0	0	0	not_present	0	0	0	not_present	0	0	0	not_present	0	0	0	not_present	0	0	0	not_present	0	0	0	not_present	0	0	0	not_present	0	0	0	not_present	0	0	0	not_present	0	0	0	not_present	0	0	0	not_present	0	0	0	not_present	0
d__Bacteria; p__Proteobacteria; c__Alphaproteobacteria; o__Rhizobiales; f__Methylocystaceae; g__Hansschlegelia	0	0	0	not_present	0	0	0	not_present	0	0	0	not_present	0	0	0	not_present	0	0	0	not_present	0	0	0	not_present	0	0	0	not_present	0	0	0	not_present	0	0	0	not_present	0	0	0	not_present	0	0	0	not_present	0	0	0	not_present	0
d__Bacteria; p__Actinobacteria; c__Actinobacteria; o__Actinomycetales; f__Kineosporiaceae; g__Quadrisphaera; s__Quadrisphaera_granulorum	0	0	0	not_present	0	0	0	not_present	0	0	0	not_present	0	0	0	not_present	0	0	0	not_present	0	0	0	not_present	0	0	0	not_present	0	0	0	not_present	0	0	0	not_present	0	0	0	not_present	0	0	0	not_present	0	0	0	not_present	0
d__Bacteria; p__Proteobacteria; c__Gammaproteobacteria; o__Alteromonadales; f__Pseudoalteromonadaceae; g__Pseudoalteromonas	0	0	0	not_present	0	0	0	not_present	0	0	0	not_present	0	0	0	not_present	0	0	0	not_present	0	0	0	not_present	0	0	0	not_present	0	0	0	not_present	0	0	0	not_present	0	0	0	not_present	0	0	0	not_present	0	0	0	not_present	0.00012038
d__Bacteria; p__Firmicutes; c__Clostridia; o__Clostridiales; f__Ruminococcaceae; g__Ruminococcus; s__Ruminococcus_champanellensis	0	0	0	not_present	0	0	0	not_present	0	0	0	not_present	0	0	0	not_present	0	0	0	not_present	0	0	0	not_present	0	0	0	not_present	0	0	0	not_present	0	0	0	not_present	0	0	0	not_present	0	0	0	not_present	0	0	0	not_present	0
d__Bacteria; p__Proteobacteria; c__Gammaproteobacteria; o__Cardiobacteriales; f__Cardiobacteriaceae; g__Cardiobacterium; s__Cardiobacterium_hominis	0	0	0	not_present	0	0	0	not_present	0	0	0	not_present	0	0	0	not_present	0	0	0	not_present	0	0	0	not_present	0.00012584	7.26885e-05	9.92645e-05	reproducible	0	0	0	not_present	0	0	0	not_present	0	0	0	not_present	0	0	0	not_present	0	0	0	not_present	0
d__Bacteria; p__Proteobacteria; c__Alphaproteobacteria; o__Rhodospirillales; f__Acetobacteraceae; g__Roseomonas; s__Roseomonas_aerilata	0	0	0	not_present	0	0	0	not_present	0	0	0	not_present	0	0	0	not_present	0	0	0	not_present	0	0	0	not_present	0	0	0	not_present	0	0	0	not_present	0	0	0	not_present	0	0	0	not_present	0	0	0	not_present	0	0	0	not_present	0
d__Bacteria; p__Firmicutes; c__Bacilli; o__Bacillales; f__Bacillaceae_1; g__Caldibacillus	0	0	0	not_present	0	0	0	not_present	0	0	0	not_present	0	0	0	not_present	0	0	0	not_present	0	0	0	not_present	0	0	0	not_present	0	0	0	not_present	0	0	0	not_present	0	0	0	not_present	0	0	0	not_present	0	0	0	not_present	0
d__Bacteria; p__Thermotogae; c__Thermotogae; o__Thermotogales; f__Fervidobacteriaceae; g__Fervidobacterium	0	0	0	not_present	0	0	0	not_present	0	0	0	not_present	0	0	0	not_present	0	0	0	not_present	0	0	0	not_present	0	0	0	not_present	0	0	0	not_present	0	0	0	not_present	0	0	0	not_present	0	0	0	not_present	0	0	0	not_present	0
d__Bacteria; p__Firmicutes; c__Clostridia; o__Clostridiales; f__Ruminococcaceae; g__Ruminococcus	0	0	0	not_present	0	0	0	not_present	0	0	0	not_present	0	0	0	not_present	0	0	0	not_present	0	0	0	not_present	0	0	0	not_present	0	0	0	not_present	0	0	0	not_present	0	0	0	not_present	0	0	0	not_present	0	0	0	not_present	0
d__Bacteria; p__Firmicutes; c__Bacilli; o__Lactobacillales; f__Lactobacillaceae; g__Lactobacillus; s__Lactobacillus_ruminis	0	0	0	not_present	0	0	0	not_present	0	0	0	not_present	0	0	0	not_present	0	0	0	not_present	0	0	0	not_present	0	0	0	not_present	0	0	0	not_present	0	0	0	not_present	0	0	0	not_present	0	0	0	not_present	0	0	0	not_present	0
d__Bacteria; p__Actinobacteria; c__Actinobacteria; o__Actinomycetales; f__Geodermatophilaceae; g__Modestobacter	0	0	0	not_present	0	0	0	not_present	0	0	0	not_present	0	0	0	not_present	0	0	0	not_present	0	0	0	not_present	0	0	0	not_present	0	0	0	not_present	0	0	0	not_present	0	0	0	not_present	0	0	0	not_present	0	0	0	not_present	0
d__Bacteria; p__Proteobacteria; c__Gammaproteobacteria; o__Cardiobacteriales; f__Cardiobacteriaceae; g__Cardiobacterium; s__Cardiobacterium_valvarum	0	0	0	not_present	0	0	0	not_present	0	0	0	not_present	0	0	0	not_present	0	0	0	not_present	0	0	0	not_present	0	0	0	not_present	0	0	0	not_present	0	0	0	not_present	0	0	0	not_present	0	0	0	not_present	0	0	0	not_present	0
d__Bacteria; p__Firmicutes; c__Negativicutes; o__Selenomonadales; f__Veillonellaceae; g__Anaeroglobus; s__Anaeroglobus_geminatus	0	0	0	not_present	0	0	0	not_present	0	0	0	not_present	0	0	0	not_present	0	0	0	not_present	0	0	0	not_present	0	0	0	not_present	0.00147781	0.00152161	0.00149971	reproducible	0	0	0	not_present	0	0	0	not_present	0	0	0	not_present	0	0	0	not_present	0
d__Bacteria; p__Proteobacteria; c__Alphaproteobacteria; o__Rhizobiales; f__Bradyrhizobiaceae; g__Bradyrhizobium	0	0	0	not_present	0	0	0	not_present	0	0	0	not_present	0	0	0	not_present	0	0	0	not_present	0	0	0	not_present	0	0	0	not_present	9.53425e-05	0.000260847	0.000178095	reproducible	0.000319744	0.000398108	0.000358926	reproducible	0.000186261	0.000226378	0.00020632	reproducible	0	0	0	not_present	0.000731707	0.000401504	0.000566606	reproducible	0
d__Bacteria; p__Proteobacteria; c__Gammaproteobacteria; o__Aeromonadales; f__Succinivibrionaceae; g__Anaerobiospirillum; s__Anaerobiospirillum_succiniciproducens	0	0	0	not_present	0	0	0	not_present	0	0	0	not_present	0	0	0	not_present	0	0	0	not_present	0	0	0	not_present	0	0	0	not_present	0	0	0	not_present	0	0	0	not_present	0	0	0	not_present	0	0	0	not_present	0	0	0	not_present	0
d__Bacteria; p__Bacteroidetes; c__Sphingobacteriia; o__Sphingobacteriales; f__Sphingobacteriaceae; g__Sphingobacterium; s__Sphingobacterium_composti	0	0	0	not_present	0	0	0	not_present	0	0	0	not_present	0	0	0	not_present	0	0	0	not_present	0	0	0	not_present	0	0	0	not_present	0	0	0	not_present	0	0	0	not_present	0	0	0	not_present	0	0	0	not_present	0	0	0	not_present	0
d__Bacteria; p__Firmicutes; c__Negativicutes; o__Selenomonadales; f__Veillonellaceae; g__Megasphaera	0	0	0	not_present	0	0	0	not_present	0	0	0	not_present	0	0	0	not_present	0	0	0	not_present	0	0	0	not_present	0	0	0	not_present	0	0	0	not_present	0	0	0	not_present	0	0	0	not_present	0	0	0	not_present	0	0	0	not_present	0
d__Bacteria; p__Proteobacteria; c__Alphaproteobacteria; o__Rhodospirillales; f__Acetobacteraceae; g__Komagataeibacter	0	0	0	not_present	0	0	0	not_present	0	0	0	not_present	0	0	0	not_present	0	0	0	not_present	0	0	0	not_present	0	0	0	not_present	0	0	0	not_present	0	0	0	not_present	0	0	0	not_present	0	0	0	not_present	0	0	0	not_present	0
d__Bacteria; p__Firmicutes; c__Bacilli; o__Bacillales; f__Listeriaceae	0	0	0	not_present	0	5.76575e-06	2.88287e-06	not_reproducible	0	0	0	not_present	0	0	0	not_present	0	0	0	not_present	0	0	0	not_present	0	0	0	not_present	0	0	0	not_present	0	0	0	not_present	0	0	0	not_present	0	4.8377e-05	2.41885e-05	not_reproducible	0	0	0	not_present	0
d__Bacteria; p__Armatimonadetes; g__Armatimonadetes_gp4	0	0	0	not_present	0	0	0	not_present	0	0	0	not_present	0	0	0	not_present	0	0	0	not_present	0	0	0	not_present	0	0	0	not_present	0	0	0	not_present	0	0	0	not_present	0	0	0	not_present	0	0	0	not_present	0	0	0	not_present	0
d__Bacteria; p__Firmicutes; c__Negativicutes; o__Selenomonadales; f__Veillonellaceae; g__Dialister; s__Dialister_micraerophilus	0	0	0	not_present	0	0	0	not_present	0	0	0	not_present	0	0	0	not_present	0	0	0	not_present	8.85308e-05	0	4.42654e-05	not_reproducible	0	0	0	not_present	0	0	0	not_present	0	0	0	not_present	0	0	0	not_present	0	0	0	not_present	0	0	0	not_present	0
d__Bacteria; p__Proteobacteria; c__Betaproteobacteria; o__Burkholderiales; f__Oxalobacteraceae; g__Massilia	0	0	0	not_present	0	0	0	not_present	0	0	0	not_present	1.61116e-05	5.93874e-05	3.77495e-05	reproducible	0	0	0	not_present	0	0	0	not_present	0	0	0	not_present	0.000143014	0.000173898	0.000158456	reproducible	0.000124345	8.44472e-05	0.000104396	reproducible	0.000152395	0.000104482	0.000128439	reproducible	0	0	0	not_present	0	0.000292003	0.000146001	not_reproducible	0
d__Bacteria; p__Proteobacteria; c__Betaproteobacteria; o__Burkholderiales; f__Burkholderiales_incertae_sedis; g__Tepidimonas; s__Tepidimonas_fonticaldi	0	0	0	not_present	0	5.76575e-06	2.88287e-06	not_reproducible	0	0	0	not_present	0	0	0	not_present	5.59315e-05	4.36027e-05	4.97671e-05	reproducible	9.95972e-05	0	4.97986e-05	not_reproducible	0	0	0	not_present	0	0	0	not_present	0	0	0	not_present	0	0	0	not_present	0.000697967	0	0.000348983	not_reproducible	0.000243902	0	0.000121951	not_reproducible	0
d__Bacteria; p__Actinobacteria; c__Actinobacteria; o__Actinomycetales; f__Pseudonocardiaceae; g__Saccharopolyspora	0	0	0	not_present	0	0	0	not_present	0	0	0	not_present	0	0	0	not_present	0	0	0	not_present	0	0.000112422	5.62108e-05	not_reproducible	0	0	0	not_present	0	0	0	not_present	0	0	0	not_present	0	0	0	not_present	0	0	0	not_present	0	0	0	not_present	0
d__Bacteria; p__Nitrospirae; c__Nitrospira; o__Nitrospirales; f__Nitrospiraceae; g__Nitrospira	0	0	0	not_present	0	0	0	not_present	0	0	0	not_present	0	0	0	not_present	0	0	0	not_present	0	0	0	not_present	0	0	0	not_present	0	0	0	not_present	0	0	0	not_present	0	0	0	not_present	0	0	0	not_present	0	0	0	not_present	0
d__Bacteria; p__Planctomycetes; c__Planctomycetia	0	0	0	not_present	0	0	0	not_present	0	0	0	not_present	0	0	0	not_present	0	0	0	not_present	0	0	0	not_present	0	0	0	not_present	0	0	0	not_present	0	0	0	not_present	0	0	0	not_present	0	0	0	not_present	0	0	0	not_present	0
d__Bacteria; p__Actinobacteria; c__Actinobacteria; o__Actinomycetales; f__Nocardiaceae	0	0	0	not_present	0	0	0	not_present	0	0	0	not_present	0	0	0	not_present	0.000237709	0.000261616	0.000249663	reproducible	0	9.36847e-05	4.68424e-05	not_reproducible	0	0	0	not_present	0.000143014	0.000217372	0.000180193	reproducible	0	0	0	not_present	0	0	0	not_present	0	0	0	not_present	0	7.30007e-05	3.65003e-05	not_reproducible	0
d__Bacteria; p__Proteobacteria; c__Gammaproteobacteria; o__Pasteurellales; f__Pasteurellaceae; g__Haemophilus	0.0284825	0.0319213	0.0302019	reproducible	7.2123e-06	3.45945e-05	2.09034e-05	reproducible	0.0786721	0.0896211	0.0841466	reproducible	0.0565921	0.0574751	0.0570336	reproducible	0.102271	0.0944436	0.0983572	reproducible	0.00102917	0.00153643	0.0012828	reproducible	0.000629202	0.000799574	0.000714388	reproducible	0.0150164	0.012825	0.0139207	reproducible	0	3.61917e-05	1.80958e-05	not_reproducible	0.00289551	0.00309964	0.00299757	reproducible	0	4.8377e-05	2.41885e-05	not_reproducible	4.06504e-05	0.000219002	0.000129826	reproducible	0.00236748
d__Bacteria; p__Proteobacteria; c__Betaproteobacteria; o__Burkholderiales; f__Burkholderiales_incertae_sedis	0	0	0	not_present	0	2.3063e-05	1.15315e-05	not_reproducible	6.99619e-05	0.000167402	0.000118682	reproducible	4.02791e-05	2.37549e-05	3.2017e-05	reproducible	0	0	0	not_present	4.42654e-05	0	2.21327e-05	not_reproducible	0	0	0	not_present	0	0	0	not_present	0.000195399	0.000386044	0.000290722	reproducible	0.000372521	0.000208965	0.000290743	reproducible	0.00120981	0	0.000604904	not_reproducible	0.000284553	0.000109501	0.000197027	reproducible	0
d__Bacteria; p__Proteobacteria; c__Gammaproteobacteria; o__Xanthomonadales; f__Xanthomonadaceae; g__Pseudoxanthomonas; s__Pseudoxanthomonas_taiwanensis	0	0	0	not_present	0	0	0	not_present	0	0	0	not_present	0	0	0	not_present	0	0	0	not_present	3.31991e-05	0	1.65995e-05	not_reproducible	0	0	0	not_present	0	0	0	not_present	0	0	0	not_present	0	0	0	not_present	0	0	0	not_present	0	0	0	not_present	0
d__Bacteria; p__Bacteroidetes; c__Bacteroidia; o__Bacteroidales; f__Bacteroidaceae; g__Bacteroides; s__Bacteroides_fragilis	0	0	0	not_present	0	0	0	not_present	0	0	0	not_present	0	0	0	not_present	0	0	0	not_present	0	0	0	not_present	0	0	0	not_present	0	0	0	not_present	0	0	0	not_present	0	0	0	not_present	0	0	0	not_present	0	0.000219002	0.000109501	not_reproducible	0
d__Bacteria; p__Proteobacteria; c__Alphaproteobacteria; o__Sphingomonadales; f__Sphingomonadaceae; g__Sphingomonas; s__Sphingomonas_aestuarii	0	3.93653e-06	1.96826e-06	not_reproducible	0	0	0	not_present	0	0	0	not_present	0	0	0	not_present	0	0	0	not_present	0	9.36847e-06	4.68424e-06	not_reproducible	0	0	0	not_present	0	0	0	not_present	0.000213163	0.000132703	0.000172933	reproducible	0	0	0	not_present	0	0	0	not_present	0	0	0	not_present	0
d__Bacteria; p__Proteobacteria; c__Betaproteobacteria; o__Neisseriales; f__Neisseriaceae; g__Neisseria; s__Neisseria_bacilliformis	0	0	0	not_present	0	0	0	not_present	0	0	0	not_present	0	0	0	not_present	0	0	0	not_present	0	0	0	not_present	0	0	0	not_present	0	0	0	not_present	0	0	0	not_present	0	0	0	not_present	0	0	0	not_present	0	0	0	not_present	0
d__Bacteria; p__Bacteroidetes; c__Flavobacteriia; o__Flavobacteriales; f__Flavobacteriaceae; g__Cloacibacterium	0	0	0	not_present	0	3.45945e-05	1.72972e-05	not_reproducible	0	0	0	not_present	0	0	0	not_present	0	0	0	not_present	0	0	0	not_present	0	0	0	not_present	0	0	0	not_present	0	0	0	not_present	0.000220126	0.000226378	0.000223252	reproducible	0	0	0	not_present	0	0	0	not_present	0
d__Bacteria; p__Bacteroidetes; c__Bacteroidia; o__Bacteroidales; f__Prevotellaceae; g__Prevotella; s__Prevotella_loescheii	0	0	0	not_present	0	0	0	not_present	0	0	0	not_present	0.00402791	0.00365232	0.00384011	reproducible	0	0	0	not_present	0	0	0	not_present	0	0	0	not_present	0	0	0	not_present	0	0	0	not_present	0	0	0	not_present	0	0	0	not_present	0.000243902	7.30007e-05	0.000158452	reproducible	0
d__Bacteria; p__Bacteroidetes; c__Bacteroidia; o__Bacteroidales; f__Prevotellaceae; g__Prevotella; s__Prevotella_oralis	6.05849e-05	0.000114159	8.73721e-05	reproducible	0	0	0	not_present	0	0	0	not_present	0.00397957	0.00400271	0.00399114	reproducible	0	0	0	not_present	0	0	0	not_present	0	0	0	not_present	0	0	0	not_present	0	0	0	not_present	0	0	0	not_present	0	0	0	not_present	0	0	0	not_present	0
d__Bacteria; p__Firmicutes; c__Clostridia; o__Clostridiales; f__Lachnospiraceae; g__Butyrivibrio	0	0	0	not_present	0	0	0	not_present	0	0	0	not_present	0	0	0	not_present	0	0	0	not_present	0	0	0	not_present	0	0	0	not_present	0	0	0	not_present	0	0	0	not_present	0	0	0	not_present	0	0	0	not_present	0	0	0	not_present	0.00204647
d__Bacteria; p__Fusobacteria; c__Fusobacteriia; o__Fusobacteriales; f__Leptotrichiaceae; g__Leptotrichia; s__Leptotrichia_hongkongensis	0.000181755	0.000129905	0.00015583	reproducible	0	0	0	not_present	0	0	0	not_present	0.000120837	7.72036e-05	9.90204e-05	reproducible	0	0	0	not_present	0	0	0	not_present	0	0	0	not_present	0	0	0	not_present	0	0	0	not_present	0.000270925	0.000278619	0.000274772	reproducible	0	0	0	not_present	0	0	0	not_present	0
d__Bacteria; p__Fusobacteria; c__Fusobacteriia; o__Fusobacteriales; f__Leptotrichiaceae; g__Sneathia; s__Sneathia_sanguinegens	0	0	0	not_present	0	0	0	not_present	0	0	0	not_present	0	0	0	not_present	0	0	0	not_present	0.50789	0.511781	0.509836	reproducible	0	0	0	not_present	0	0	0	not_present	0	0	0	not_present	0	0	0	not_present	0	0	0	not_present	0	0	0	not_present	0
d__Bacteria; p__Actinobacteria; c__Actinobacteria; o__Bifidobacteriales; f__Bifidobacteriaceae; g__Scardovia; s__Scardovia_wiggsiae	7.57312e-06	1.18096e-05	9.69135e-06	reproducible	0	0	0	not_present	0	0	0	not_present	0.000104726	0.000160346	0.000132536	reproducible	6.99144e-05	8.72055e-05	7.856e-05	reproducible	0	0	0	not_present	0	0	0	not_present	0	0	0	not_present	0	0	0	not_present	0	0	0	not_present	0	0	0	not_present	0	0	0	not_present	0
d__Bacteria; p__Proteobacteria; c__Alphaproteobacteria; o__Rhizobiales; f__Bradyrhizobiaceae; g__Bosea	0	0	0	not_present	0	0	0	not_present	0	0	0	not_present	0	0	0	not_present	0	0	0	not_present	0	0	0	not_present	0	0	0	not_present	0	0	0	not_present	0	0	0	not_present	0	0	0	not_present	0.0013494	0	0.000674701	not_reproducible	0	0	0	not_present	0
d__Bacteria; p__Tenericutes; c__Mollicutes; o__Mycoplasmatales; f__Mycoplasmataceae; g__Mycoplasma; s__Mycoplasma_salivarium	0	0	0	not_present	0	0	0	not_present	0	0	0	not_present	0	0	0	not_present	0.000181778	0.000218014	0.000199896	reproducible	0	0.000168632	8.43162e-05	not_reproducible	0	0	0	not_present	0	0	0	not_present	0	0	0	not_present	0.000355589	0.000417929	0.000386759	reproducible	0	0	0	not_present	0	0	0	not_present	0
d__Bacteria; p__Actinobacteria; c__Actinobacteria; o__Actinomycetales; f__Corynebacteriaceae; g__Corynebacterium; s__Corynebacterium_durum	0.000318071	0.000318859	0.000318465	reproducible	0	0	0	not_present	0	0	0	not_present	0.000829748	0.000843301	0.000836525	reproducible	0.00019576	0.000319753	0.000257757	reproducible	0	0	0	not_present	0	0	0	not_present	0	0	0	not_present	0	0	0	not_present	0	0	0	not_present	0	0	0	not_present	0	0.000109501	5.47505e-05	not_reproducible	0
d__Bacteria; p__Firmicutes; c__Clostridia; o__Clostridiales; f__Clostridiales_Incertae_Sedis_XI; g__Parvimonas; s__Parvimonas_micra	0.000227194	0.000196826	0.00021201	reproducible	0	0	0	not_present	0.0558995	0.0653782	0.0606389	reproducible	0.00302898	0.00314159	0.00308529	reproducible	0.0322725	0.0296499	0.0309612	reproducible	0	0	0	not_present	0	0	0	not_present	0	0	0	not_present	0	0	0	not_present	0.0268215	0.0264166	0.0266191	reproducible	0	0	0	not_present	0	0	0	not_present	0
d__Bacteria; p__Proteobacteria; c__Betaproteobacteria; o__Neisseriales; f__Neisseriaceae; g__Eikenella	0.00102237	0.0012282	0.00112528	reproducible	0	0	0	not_present	0	0	0	not_present	0.000982809	0.000843301	0.000913055	reproducible	0	0	0	not_present	0	0	0	not_present	0	0	0	not_present	0	0	0	not_present	1.77636e-05	0	8.88178e-06	not_reproducible	0	0	0	not_present	0	0	0	not_present	0	7.30007e-05	3.65003e-05	not_reproducible	0
d__Bacteria; p__Proteobacteria; c__Gammaproteobacteria; o__Alteromonadales; f__Shewanellaceae; g__Shewanella	0	0	0	not_present	0	0	0	not_present	0	0	0	not_present	0	0	0	not_present	0	0	0	not_present	0	0	0	not_present	0	0	0	not_present	0	0	0	not_present	0	0	0	not_present	0	0	0	not_present	0	0	0	not_present	0	0	0	not_present	0
d__Bacteria; p__Bacteroidetes; c__Bacteroidia; o__Bacteroidales; f__Prevotellaceae; g__Prevotella; s__Prevotella_pallens	0.0643109	0.0703576	0.0673342	reproducible	0.0368549	0.0420323	0.0394436	reproducible	0	0	0	not_present	0.0416324	0.0415474	0.0415899	reproducible	0	0	0	not_present	0.00320924	0.00500276	0.004106	reproducible	0.00212131	0.00267736	0.00239934	reproducible	0.023788	0.0229545	0.0233712	reproducible	0	3.61917e-05	1.80958e-05	not_reproducible	0	0	0	not_present	0	0	0	not_present	0	0	0	not_present	0.030376
d__Bacteria; p__Firmicutes; c__Clostridia; o__Clostridiales; f__Lachnospiraceae; g__Fusicatenibacter; s__Fusicatenibacter_saccharivorans	0	0	0	not_present	0	0	0	not_present	0	0	0	not_present	0	0	0	not_present	0	0	0	not_present	0	0	0	not_present	0	0	0	not_present	0	0	0	not_present	0	0	0	not_present	0	0	0	not_present	0	0	0	not_present	0	0.000949009	0.000474505	not_reproducible	0
d__Bacteria; p__Firmicutes; c__Bacilli; o__Lactobacillales; f__Aerococcaceae; g__Abiotrophia; s__Abiotrophia_defectiva	0.000537691	0.000484193	0.000510942	reproducible	0	0	0	not_present	0	0	0	not_present	0	0	0	not_present	0	0	0	not_present	0	0	0	not_present	0.000143818	0.000109033	0.000126425	reproducible	0	0	0	not_present	0	0	0	not_present	0	0	0	not_present	0	0	0	not_present	0.00142276	0.00156951	0.00149614	reproducible	0.000361141
d__Bacteria; p__Firmicutes; c__Clostridia; o__Clostridiales; f__Clostridiales_Incertae_Sedis_III; g__Thermoanaerobacterium	0	0	0	not_present	0	0	0	not_present	0	0	0	not_present	0	0	0	not_present	6.99144e-05	7.26712e-05	7.12928e-05	reproducible	0	0	0	not_present	0	0	0	not_present	0	0	0	not_present	0	0	0	not_present	0	0	0	not_present	0	0	0	not_present	0.000853659	0	0.000426829	not_reproducible	0
d__Bacteria; p__Bacteroidetes; c__Bacteroidia; o__Bacteroidales; f__Bacteroidaceae; g__Bacteroides; s__Bacteroides_cellulosilyticus	0	0	0	not_present	0	0	0	not_present	0	0	0	not_present	0	0	0	not_present	0	0	0	not_present	0	0	0	not_present	0	0	0	not_present	0	0	0	not_present	0	0	0	not_present	0	0	0	not_present	0	0	0	not_present	0	0	0	not_present	0
d__Bacteria; p__Proteobacteria; c__Betaproteobacteria; o__Burkholderiales; f__Sutterellaceae; g__Parasutterella; s__Parasutterella_excrementihominis	0	0	0	not_present	0	0	0	not_present	0	0	0	not_present	0	0	0	not_present	0	0	0	not_present	0	0	0	not_present	0.000341567	0.000339213	0.00034039	reproducible	0	0	0	not_present	0	0	0	not_present	0	1.74137e-05	8.70686e-06	not_reproducible	0	0	0	not_present	0	0.000255502	0.000127751	not_reproducible	0
d__Bacteria; p__Firmicutes; c__Negativicutes; o__Selenomonadales; f__Veillonellaceae; g__Selenomonas; s__Selenomonas_sputigena	0.00427881	0.0025863	0.00343256	reproducible	0	0	0	not_present	0	0	0	not_present	0	0	0	not_present	1.39829e-05	0	6.99144e-06	not_reproducible	0.000387322	0.000421581	0.000404452	reproducible	0.000233704	0.000242295	0.000237999	reproducible	0	0	0	not_present	0	0	0	not_present	0	0	0	not_present	0.000977153	0	0.000488577	not_reproducible	0	0	0	not_present	0.0147667
d__Bacteria; p__Firmicutes; c__Clostridia; o__Clostridiales; f__Lachnospiraceae; g__Blautia; s__Ruminococcus_obeum	0	0	0	not_present	0	0	0	not_present	0	0	0	not_present	0	0	0	not_present	0	0	0	not_present	0	0	0	not_present	0	0	0	not_present	0	0	0	not_present	0	0	0	not_present	0	0	0	not_present	0	0.000677277	0.000338639	not_reproducible	0	0	0	not_present	0
d__Bacteria; p__Proteobacteria; c__Gammaproteobacteria; o__Oceanospirillales; f__Halomonadaceae; g__Halomonas	7.57312e-06	3.93653e-06	5.75482e-06	reproducible	2.88492e-05	1.15315e-05	2.01904e-05	reproducible	0.000314828	0.000213057	0.000263943	reproducible	0	0	0	not_present	0.000419487	0.00047963	0.000449558	reproducible	0.000376256	0.00024358	0.000309918	reproducible	0.000467407	0.000629967	0.000548687	reproducible	0.000619726	0.00039127	0.000505498	reproducible	0.00120792	0.00132703	0.00126748	reproducible	0.000101597	0.000174137	0.000137867	reproducible	0.000697967	0.00237047	0.00153422	reproducible	0.000731707	0.000438004	0.000584856	reproducible	0.000682156
d__Bacteria; p__Firmicutes; c__Negativicutes; o__Selenomonadales; f__Veillonellaceae; g__Megasphaera; s__Megasphaera_micronuciformis	0.0412281	0.0291933	0.0352107	reproducible	0.0325419	0.0311639	0.0318529	reproducible	0.00160912	0.000517425	0.00106327	reproducible	0.0242802	0.0230482	0.0236642	reproducible	0.00300632	0.00390971	0.00345802	reproducible	0.00158249	0.00103053	0.00130651	reproducible	0.0214288	0.0167789	0.0191039	reproducible	0.00338466	0.00378228	0.00358347	reproducible	0.0141576	0.0117261	0.0129418	reproducible	0.000440253	0.000452757	0.000446505	reproducible	0.00204737	0.00149969	0.00177353	reproducible	0.00361789	0.00255502	0.00308646	reproducible	0.00766422
d__Bacteria; p__Proteobacteria; c__Alphaproteobacteria; o__Caulobacterales; f__Caulobacteraceae; g__Phenylobacterium	0	0	0	not_present	0	0	0	not_present	0	0	0	not_present	0	0	0	not_present	0	0	0	not_present	0	0	0	not_present	0.000107863	0.000109033	0.000108448	reproducible	0	0	0	not_present	0.000284217	0.000325725	0.000304971	reproducible	0.00042332	0.000330861	0.00037709	reproducible	0	0	0	not_present	0	0	0	not_present	0
d__Bacteria; p__Actinobacteria; c__Actinobacteria; o__Actinomycetales; f__Actinomycetaceae; g__Actinomyces; s__Actinomyces_odontolyticus	0.00667192	0.0100106	0.00834125	reproducible	0.0474497	0.0545036	0.0509767	reproducible	0.00850037	0.0207883	0.0146443	reproducible	0.000451125	0.000677016	0.000564071	reproducible	0.00110465	0.000944726	0.00102469	reproducible	0.0010181	0.0013678	0.00119295	reproducible	0.0442779	0.0521782	0.048228	reproducible	0.00572055	0.00652117	0.00612086	reproducible	0.0114042	0.0133065	0.0123553	reproducible	0.00335269	0.00376136	0.00355703	reproducible	0.0159602	0.0263171	0.0211386	reproducible	0.00333333	0.00438004	0.00385669	reproducible	0.0016452
d__Bacteria; p__Actinobacteria; c__Actinobacteria; o__Bifidobacteriales; f__Bifidobacteriaceae; g__Alloscardovia; s__Alloscardovia_omnicolens	0	0	0	not_present	0	0	0	not_present	0	0	0	not_present	0	0	0	not_present	0	0	0	not_present	9.95972e-05	0	4.97986e-05	not_reproducible	0.00109661	0.00146588	0.00128125	reproducible	0.000619726	0.000521694	0.00057071	reproducible	0	0	0	not_present	0	0	0	not_present	0	0	0	not_present	0	0	0	not_present	0
d__Bacteria; p__Actinobacteria; c__Actinobacteria; o__Actinomycetales; f__Actinomycetaceae; g__Actinomyces; s__Actinomyces_dentalis	0.000333217	0.00066921	0.000501213	reproducible	0	5.76575e-06	2.88287e-06	not_reproducible	0	0	0	not_present	0	0	0	not_present	0	0	0	not_present	0	0	0	not_present	0	0	0	not_present	0	0	0	not_present	5.32907e-05	0.000144767	9.90287e-05	reproducible	0	0	0	not_present	0	0	0	not_present	0	0	0	not_present	0
d__Bacteria; p__Proteobacteria; c__Alphaproteobacteria; o__Rhizobiales; f__Methylobacteriaceae; g__Methylobacterium; s__Methylobacterium_jeotgali	0	0	0	not_present	0	0	0	not_present	0	0	0	not_present	0	0	0	not_present	0	0	0	not_present	0	0	0	not_present	0	0	0	not_present	0	0	0	not_present	0	0	0	not_present	0	0	0	not_present	0	0	0	not_present	0	0	0	not_present	0
d__Bacteria; p__Proteobacteria; c__Alphaproteobacteria; o__Sphingomonadales; f__Sphingomonadaceae; g__Sphingomonas; s__Sphingomonas_oligoaromativorans	0	0	0	not_present	0	0	0	not_present	0	0	0	not_present	0	0	0	not_present	0	0	0	not_present	2.21327e-05	0	1.10664e-05	not_reproducible	0	0	0	not_present	0	0	0	not_present	0	0	0	not_present	0	0	0	not_present	0	0	0	not_present	0	7.30007e-05	3.65003e-05	not_reproducible	0
d__Bacteria; p__Proteobacteria; c__Alphaproteobacteria; o__Rhodospirillales; f__Acetobacteraceae; g__Tanticharoenia; s__Tanticharoenia_sakaeratensis	0	0	0	not_present	0	0	0	not_present	0	0	0	not_present	9.66697e-05	8.9081e-05	9.28754e-05	reproducible	8.38973e-05	4.36027e-05	6.375e-05	reproducible	0	0	0	not_present	0	0	0	not_present	0	0	0	not_present	0	0	0	not_present	0	0	0	not_present	0	0	0	not_present	0	0	0	not_present	0
d__Bacteria; p__Firmicutes; c__Clostridia; o__Clostridiales; f__Lachnospiraceae; g__Blautia; s__Blautia_luti	0	0	0	not_present	0	0	0	not_present	0	0	0	not_present	0	0	0	not_present	0	0	0	not_present	0	0	0	not_present	0	0	0	not_present	0	0	0	not_present	0	0	0	not_present	0	0	0	not_present	0	0	0	not_present	0	0	0	not_present	0
d__Bacteria; p__Proteobacteria; c__Gammaproteobacteria; o__Enterobacteriales; f__Enterobacteriaceae; g__Pantoea	0	0	0	not_present	0	0	0	not_present	0	0	0	not_present	0	0	0	not_present	0	0	0	not_present	0	0	0	not_present	0	0	0	not_present	0	0	0	not_present	0	0	0	not_present	0	0	0	not_present	0	0	0	not_present	0	0	0	not_present	0
d__Bacteria; p__Proteobacteria; c__Gammaproteobacteria; o__Xanthomonadales; f__Xanthomonadaceae; g__Pseudoxanthomonas; s__Pseudoxanthomonas_spadix	0	0	0	not_present	0	0	0	not_present	0	0	0	not_present	0	0	0	not_present	0	0	0	not_present	0	0	0	not_present	0.000143818	0.000181721	0.000162769	reproducible	0	0	0	not_present	0	0	0	not_present	3.38656e-05	6.96549e-05	5.17602e-05	reproducible	0	0	0	not_present	0	0.000255502	0.000127751	not_reproducible	0
d__Bacteria; p__Firmicutes; c__Negativicutes; o__Selenomonadales; f__Veillonellaceae; g__Dialister; s__Dialister_pneumosintes	0	0	0	not_present	0	0	0	not_present	0	0	0	not_present	0	0	0	not_present	0	0	0	not_present	0	0	0	not_present	0	0	0	not_present	0	0	0	not_present	0	0	0	not_present	0	0	0	not_present	0	0	0	not_present	0.00154472	0.00193452	0.00173962	reproducible	0
d__Bacteria; p__Tenericutes; c__Mollicutes; o__Mycoplasmatales; f__Mycoplasmataceae; g__Ureaplasma	0	0	0	not_present	0	0	0	not_present	0	0	0	not_present	0	0	0	not_present	0	0	0	not_present	0.00274446	0.00214538	0.00244492	reproducible	0	0	0	not_present	0	0	0	not_present	0	0	0	not_present	0	0	0	not_present	0	0	0	not_present	0	0	0	not_present	0
d__Bacteria; p__Proteobacteria; c__Alphaproteobacteria; o__Rhodobacterales; f__Rhodobacteraceae; g__Rubellimicrobium	0	0	0	not_present	0	0	0	not_present	0	0	0	not_present	0	0	0	not_present	0	0	0	not_present	0	0	0	not_present	0	0	0	not_present	0	0	0	not_present	0	0	0	not_present	0	0	0	not_present	0	0	0	not_present	0	0	0	not_present	0
d__Bacteria; p__Firmicutes; c__Bacilli; o__Bacillales; f__Bacillales_Incertae_Sedis_XI; g__Gemella; s__Gemella_asaccharolytica	0	0	0	not_present	0	0	0	not_present	0	0	0	not_present	0	0	0	not_present	0	0	0	not_present	0.00543358	0.00678277	0.00610818	reproducible	0	0	0	not_present	0	0	0	not_present	0	0	0	not_present	0	0	0	not_present	0	0	0	not_present	0	0	0	not_present	0
d__Bacteria; p__Actinobacteria; c__Actinobacteria; o__Coriobacteriales; f__Coriobacteriaceae; g__Atopobium; s__Atopobium_rimae	0.0203868	0.0233712	0.021879	reproducible	0.0164585	0.0161729	0.0163157	reproducible	0.00115437	0.000882666	0.00101852	reproducible	0.00275509	0.00252396	0.00263953	reproducible	2.79658e-05	0	1.39829e-05	not_reproducible	0.000254526	0.000646425	0.000450475	reproducible	0.0170424	0.0180267	0.0175346	reproducible	0.00228822	0.0023911	0.00233966	reproducible	0.00204281	0.00206293	0.00205287	reproducible	0	0	0	not_present	0.00274534	0.00101592	0.00188063	reproducible	0	0.000401504	0.000200752	not_reproducible	0.00569801
d__Bacteria; p__Proteobacteria; c__Alphaproteobacteria; o__Rhodospirillales; f__Acetobacteraceae; g__Gluconacetobacter	0	0	0	not_present	0	0	0	not_present	0	0	0	not_present	0	0	0	not_present	0	0	0	not_present	0	0	0	not_present	0	0	0	not_present	0	0	0	not_present	0	0	0	not_present	0	0	0	not_present	0	0	0	not_present	0.000121951	0	6.09756e-05	not_reproducible	0
d__Bacteria; p__Firmicutes; c__Bacilli; o__Lactobacillales; f__Lactobacillaceae; g__Lactobacillus; s__Lactobacillus_iners	0	0	0	not_present	0	0	0	not_present	0	0	0	not_present	0	0	0	not_present	0	0	0	not_present	0	0	0	not_present	0	0	0	not_present	0	0	0	not_present	0	0	0	not_present	0	0	0	not_present	0	0	0	not_present	0	0	0	not_present	0
d__Bacteria; p__Deinococcus.Thermus; c__Deinococci; o__Thermales; f__Thermaceae; g__Thermus; s__Thermus_scotoductus	0	0	0	not_present	0	0	0	not_present	0	0	0	not_present	0	0	0	not_present	4.19487e-05	1.45342e-05	2.82415e-05	reproducible	0	0	0	not_present	0	0	0	not_present	0	0	0	not_present	0	0	0	not_present	0	0	0	not_present	0	0	0	not_present	0	0	0	not_present	0
d__Bacteria; p__Proteobacteria; c__Alphaproteobacteria; o__Sphingomonadales; f__Sphingomonadaceae; g__Sphingomonas; s__Sphingomonas_cynarae	0	0	0	not_present	0	0	0	not_present	0	0	0	not_present	0	0	0	not_present	0	0	0	not_present	0	0	0	not_present	0.000233704	0.000145377	0.00018954	reproducible	0	0	0	not_present	0	0	0	not_present	0	0	0	not_present	0	0	0	not_present	0	0	0	not_present	0
d__Bacteria; p__Firmicutes; c__Clostridia; o__Clostridiales; f__Lachnospiraceae; g__Lachnospiracea_incertae_sedis; s__Ruminococcus_gnavus	0	0	0	not_present	0	0	0	not_present	0	0	0	not_present	0	0	0	not_present	0	0	0	not_present	0	0	0	not_present	0	0	0	not_present	0	0	0	not_present	0	0	0	not_present	0	0	0	not_present	0	0	0	not_present	0	0	0	not_present	0
d__Bacteria; p__Firmicutes; c__Clostridia; o__Clostridiales; f__Lachnospiraceae; g__Roseburia; s__Roseburia_intestinalis	0	0	0	not_present	0	0	0	not_present	0	0	0	not_present	0	0	0	not_present	0	0	0	not_present	0	0	0	not_present	0	0	0	not_present	0	0	0	not_present	0	0	0	not_present	0	0	0	not_present	0	0	0	not_present	0	0.000438004	0.000219002	not_reproducible	0
d__Bacteria; p__Proteobacteria; c__Gammaproteobacteria; o__Xanthomonadales; f__Xanthomonadaceae; g__Luteibacter; s__Luteibacter_rhizovicinus	0	0	0	not_present	0	0	0	not_present	0	0	0	not_present	0	0	0	not_present	0	0	0	not_present	0	0	0	not_present	0	0	0	not_present	0	0	0	not_present	0	0	0	not_present	0.000203194	0.000243792	0.000223493	reproducible	0	0	0	not_present	0	0	0	not_present	0
d__Bacteria; p__Firmicutes; c__Bacilli; o__Lactobacillales; f__Carnobacteriaceae; g__Dolosigranulum; s__Dolosigranulum_pigrum	0	0	0	not_present	0	5.76575e-06	2.88287e-06	not_reproducible	0	0	0	not_present	0	0	0	not_present	0	0	0	not_present	0	0	0	not_present	0	0	0	not_present	0	0	0	not_present	8.88178e-05	0.000144767	0.000116792	reproducible	0	0	0	not_present	0	0	0	not_present	0.000121951	0	6.09756e-05	not_reproducible	0
d__Bacteria; p__Tenericutes; c__Mollicutes; o__Anaeroplasmatales; f__Anaeroplasmataceae	0	0	0	not_present	0	0	0	not_present	0	0	0	not_present	0	0	0	not_present	0	0	0	not_present	0	0	0	not_present	0.000251681	0.000218066	0.000234873	reproducible	0	0	0	not_present	0	0	0	not_present	0	0	0	not_present	0	0	0	not_present	0	0	0	not_present	0
d__Bacteria; p__Bacteroidetes; c__Bacteroidia; o__Bacteroidales; f__Porphyromonadaceae; g__Porphyromonas; s__Porphyromonas_catoniae	0.0170244	0.019907	0.0184657	reproducible	7.2123e-06	0	3.60615e-06	not_reproducible	0	0	0	not_present	0.0210015	0.0240935	0.0225475	reproducible	0.000223726	0.000537767	0.000380747	reproducible	0.000276659	0.000112422	0.00019454	reproducible	0.00129436	0.0013932	0.00134378	reproducible	0.0028126	0.00399965	0.00340613	reproducible	0	0	0	not_present	0	0	0	not_present	0.00041878	0	0.00020939	not_reproducible	0.000447154	0.00135051	0.000898834	reproducible	0.0123591
d__Bacteria; p__Actinobacteria; c__Actinobacteria; o__Actinomycetales; f__Micrococcaceae; g__Rothia; s__Rothia_aeria	0	0	0	not_present	0	0	0	not_present	0	0	0	not_present	0	0	0	not_present	0	0	0	not_present	0	0	0	not_present	0	0	0	not_present	0	0	0	not_present	0	0	0	not_present	0	0	0	not_present	0	0	0	not_present	8.13008e-05	0	4.06504e-05	not_reproducible	0
d__Bacteria; p__Bacteroidetes; c__Bacteroidia; o__Bacteroidales; f__Porphyromonadaceae; g__Petrimonas	0	0	0	not_present	0	0	0	not_present	0	0	0	not_present	0	0	0	not_present	0	0	0	not_present	0	0	0	not_present	0	0	0	not_present	0	0	0	not_present	0	0	0	not_present	0	0	0	not_present	0	0	0	not_present	0.000447154	3.65003e-05	0.000241827	reproducible	0
d__Bacteria; p__Tenericutes; c__Mollicutes; o__Mycoplasmatales; f__Mycoplasmataceae; g__Mycoplasma	0	0	0	not_present	0	0	0	not_present	0	0	0	not_present	0	0	0	not_present	0	0	0	not_present	0	0	0	not_present	0	0	0	not_present	0	0	0	not_present	0	0	0	not_present	0	0	0	not_present	0	0	0	not_present	0	0	0	not_present	0
d__Bacteria; p__Proteobacteria; c__Betaproteobacteria; o__Burkholderiales; f__Oxalobacteraceae; g__Herbaspirillum	0	0	0	not_present	7.2123e-06	0	3.60615e-06	not_reproducible	0	0	0	not_present	0	0	0	not_present	0	0	0	not_present	0	0	0	not_present	0	0	0	not_present	0.000190685	0.000130423	0.000160554	reproducible	0	0	0	not_present	0	0	0	not_present	0	0	0	not_present	0	0	0	not_present	0
d__Bacteria; p__Firmicutes; c__Bacilli; o__Lactobacillales; f__Aerococcaceae; g__Aerococcus	0	0	0	not_present	0	0	0	not_present	0	0	0	not_present	0	0	0	not_present	0	0	0	not_present	0	0	0	not_present	0	0	0	not_present	0	0	0	not_present	0	0	0	not_present	0	0	0	not_present	0	0	0	not_present	0	0	0	not_present	0
d__Bacteria; p__Firmicutes; c__Clostridia; o__Clostridiales; f__Lachnospiraceae; g__Oribacterium	5.30118e-05	6.29844e-05	5.79981e-05	reproducible	0	0	0	not_present	0	0	0	not_present	0	0	0	not_present	0	0	0	not_present	0	0	0	not_present	0	0	0	not_present	0	0	0	not_present	0	0	0	not_present	0	0	0	not_present	0	0	0	not_present	0	0	0	not_present	0
d__Bacteria; p__Proteobacteria; c__Gammaproteobacteria; o__Xanthomonadales; f__Xanthomonadaceae; g__Stenotrophomonas; s__Pseudomonas_beteli	0	0	0	not_present	0	0	0	not_present	0	0	0	not_present	0	0	0	not_present	0	0	0	not_present	0	0	0	not_present	0	0	0	not_present	0	0	0	not_present	0	0	0	not_present	0	0	0	not_present	0	0	0	not_present	0	0	0	not_present	0
d__Bacteria; p__Firmicutes; c__Erysipelotrichia; o__Erysipelotrichales	0	0	0	not_present	0	0	0	not_present	0	0	0	not_present	0	0	0	not_present	0	0	0	not_present	0	0	0	not_present	0.000233704	0.000290754	0.000262229	reproducible	0	0	0	not_present	0	0	0	not_present	0	0	0	not_present	0	0	0	not_present	0	0	0	not_present	0
d__Bacteria; p__Bacteroidetes; c__Bacteroidia; o__Bacteroidales; f__Porphyromonadaceae; g__Odoribacter; s__Odoribacter_splanchnicus	0	0	0	not_present	0	0	0	not_present	0	0	0	not_present	0	0	0	not_present	0	0	0	not_present	0	0	0	not_present	0	0	0	not_present	0	0	0	not_present	0	0	0	not_present	0	0	0	not_present	0	0	0	not_present	0	0	0	not_present	0
d__Bacteria; p__Actinobacteria; c__Actinobacteria; o__Actinomycetales; f__Corynebacteriaceae; g__Corynebacterium; s__Corynebacterium_imitans	7.57312e-06	0	3.78656e-06	not_reproducible	0	0	0	not_present	0	0	0	not_present	0	0	0	not_present	0	0	0	not_present	0	0	0	not_present	0	0	0	not_present	0	0	0	not_present	0	0	0	not_present	0	0	0	not_present	0	0	0	not_present	0	0	0	not_present	0
d__Bacteria; p__Firmicutes; c__Bacilli; o__Bacillales; f__Planococcaceae; g__Lysinibacillus	0	0	0	not_present	0	0	0	not_present	0	0	0	not_present	0	0	0	not_present	0	0	0	not_present	0	6.55793e-05	3.27896e-05	not_reproducible	0	0	0	not_present	0	0	0	not_present	0	0	0	not_present	0	0	0	not_present	0	0	0	not_present	0	0	0	not_present	0
d__Bacteria; p__Firmicutes; c__Negativicutes; o__Selenomonadales; f__Veillonellaceae; g__Veillonella; s__Veillonella_dispar	0.115808	0.0776795	0.0967438	reproducible	0.261309	0.236027	0.248668	reproducible	0.051317	0.0252625	0.0382898	reproducible	0.100021	0.0884218	0.0942214	reproducible	0.123665	0.113934	0.118799	reproducible	0.00791244	0.00947152	0.00869198	reproducible	0.0910725	0.0680849	0.0795787	reproducible	0.0573009	0.0522998	0.0548003	reproducible	0.136726	0.109359	0.123043	reproducible	0.00167635	0.00205482	0.00186558	reproducible	0.059141	0.0698563	0.0644987	reproducible	0.0493089	0.0615396	0.0554243	reproducible	0.171823
d__Bacteria; p__Actinobacteria; c__Actinobacteria; o__Actinomycetales; f__Micrococcaceae; g__Rothia; s__Rothia_mucilaginosa	0.00171152	0.00146439	0.00158796	reproducible	0.0479402	0.0553916	0.0516659	reproducible	0.000419771	0.000441333	0.000430552	reproducible	0.010537	0.0127148	0.0116259	reproducible	0	1.45342e-05	7.26712e-06	not_reproducible	0.000221327	0.000131159	0.000176243	reproducible	1.79772e-05	0	8.9886e-06	not_reproducible	0	0	0	not_present	0.0644285	0.0667254	0.0655769	reproducible	0	0	0	not_present	0.000930622	0.00111267	0.00102165	reproducible	0.00638211	0.00854108	0.0074616	reproducible	0.0010433
d__Bacteria; p__Firmicutes; c__Bacilli; o__Bacillales; f__Bacillales_Incertae_Sedis_XI; g__Gemella	0.00896657	0.00764474	0.00830565	reproducible	0.00965727	0.00921943	0.00943835	reproducible	0.00111939	0.000867448	0.000993419	reproducible	0.00816859	0.00750062	0.00783461	reproducible	0.000489401	0.000639507	0.000564454	reproducible	0.000475853	0.000468424	0.000472138	reproducible	0.000862906	0.000787459	0.000825182	reproducible	0.00195452	0.0016955	0.00182501	reproducible	0.00945022	0.00828789	0.00886906	reproducible	0.000101597	0.00013931	0.000120453	reproducible	0.0020939	0.00406366	0.00307878	reproducible	0.00747967	0.00868708	0.00808338	reproducible	0.00670118
d__Bacteria; p__Synergistetes; c__Synergistia; o__Synergistales; f__Synergistaceae; g__Fretibacterium; s__Fretibacterium_fastidiosum	6.05849e-05	3.14922e-05	4.60386e-05	reproducible	0	0	0	not_present	0	0	0	not_present	0	0	0	not_present	0	0	0	not_present	0	0	0	not_present	0	0	0	not_present	0	0	0	not_present	0	0	0	not_present	0	0	0	not_present	0	0	0	not_present	0	0	0	not_present	0
d__Bacteria; p__Bacteroidetes; c__Flavobacteriia; o__Flavobacteriales; f__Flavobacteriaceae; g__Flavobacterium; s__Flavobacterium_lindanitolerans	0	7.87305e-06	3.93653e-06	not_reproducible	1.44246e-05	1.15315e-05	1.29781e-05	reproducible	0.000769581	0.000669609	0.000719595	reproducible	0.000539739	0.000486976	0.000513358	reproducible	0.000461435	0.000188945	0.00032519	reproducible	0.000309858	0.000356002	0.00033293	reproducible	0.00206738	0.00212008	0.00209373	reproducible	0.000667398	0.000912964	0.000790181	reproducible	0.00166978	0.00161656	0.00164317	reproducible	0.00814467	0.00743566	0.00779017	reproducible	0.00186124	0.00101592	0.00143858	reproducible	0.00495935	0.00135051	0.00315493	reproducible	0.00188596
d__Bacteria; p__Actinobacteria; c__Actinobacteria; o__Actinomycetales; f__Geodermatophilaceae; g__Blastococcus; s__Blastococcus_aggregatus	0	0	0	not_present	0	0	0	not_present	0	0	0	not_present	0	0	0	not_present	0	0	0	not_present	0	0	0	not_present	0	0	0	not_present	0	0	0	not_present	0	0	0	not_present	0	0	0	not_present	4.65311e-05	0	2.32656e-05	not_reproducible	0	0	0	not_present	0
d__Bacteria; p__Bacteroidetes; c__Bacteroidia; o__Bacteroidales; f__Prevotellaceae; g__Prevotella; s__Prevotella_buccae	0.000371083	0.000562923	0.000467003	reproducible	0	0	0	not_present	0	0	0	not_present	0	0	0	not_present	0	0	0	not_present	0	0	0	not_present	0	0	0	not_present	0	0	0	not_present	0	0	0	not_present	0.000135462	8.70686e-05	0.000111265	reproducible	0	0	0	not_present	0	0	0	not_present	0
d__Bacteria; p__Proteobacteria; c__Gammaproteobacteria; o__Alteromonadales; f__Psychromonadaceae; g__Psychromonas	0	0	0	not_present	0	0	0	not_present	0	0	0	not_present	0	0	0	not_present	0	0	0	not_present	0	0	0	not_present	0	0	0	not_present	0	0	0	not_present	0	0	0	not_present	0	0	0	not_present	0	0	0	not_present	0	0	0	not_present	0
d__Bacteria; p__Firmicutes; c__Bacilli; o__Lactobacillales; f__Streptococcaceae; g__Streptococcus; s__Streptococcus_mutans	7.57312e-06	4.33018e-05	2.54375e-05	reproducible	0	0	0	not_present	0	0	0	not_present	0	0	0	not_present	0	0	0	not_present	0	0	0	not_present	0	0	0	not_present	0	0	0	not_present	0	0	0	not_present	0	0	0	not_present	0	0	0	not_present	0	0	0	not_present	0.000481522
d__Bacteria; p__Proteobacteria; c__Betaproteobacteria; o__Burkholderiales; f__Burkholderiaceae; g__Ralstonia	0	0	0	not_present	0	0	0	not_present	0	0	0	not_present	0	0	0	not_present	0	0	0	not_present	0	0	0	not_present	0	0	0	not_present	0	0	0	not_present	0	0	0	not_present	0	1.74137e-05	8.70686e-06	not_reproducible	0	0	0	not_present	0	0	0	not_present	0
d__Bacteria; p__Actinobacteria; c__Actinobacteria; o__Actinomycetales; f__Actinomycetaceae; g__Mobiluncus; s__Mobiluncus_mulieris	0	0	0	not_present	0	0	0	not_present	0	0	0	not_present	0	0	0	not_present	0	0	0	not_present	5.53318e-05	0	2.76659e-05	not_reproducible	0	0	0	not_present	0	0	0	not_present	0	0	0	not_present	0	0	0	not_present	0	0	0	not_present	0	0	0	not_present	0
d__Bacteria; p__Proteobacteria; c__Betaproteobacteria; o__Hydrogenophilales; f__Hydrogenophilaceae; g__Tepidiphilus; s__Tepidiphilus_margaritifer	0	0	0	not_present	0	0	0	not_present	0	0	0	not_present	0	0	0	not_present	0	0	0	not_present	0	0	0	not_present	0	0	0	not_present	0	0	0	not_present	0	0	0	not_present	0	0	0	not_present	0	0	0	not_present	0.000609756	0	0.000304878	not_reproducible	0
d__Bacteria; p__Proteobacteria; c__Alphaproteobacteria; o__Rhizobiales; f__Rhizobiaceae; g__Shinella	0	7.87305e-06	3.93653e-06	not_reproducible	2.16369e-05	0	1.08185e-05	not_reproducible	0.000209886	0.000547862	0.000378874	reproducible	8.05581e-05	0.000100959	9.07583e-05	reproducible	0.00019576	0.000348822	0.000272291	reproducible	3.31991e-05	0	1.65995e-05	not_reproducible	0.00133031	0.00159915	0.00146473	reproducible	0.000476713	0.000565168	0.00052094	reproducible	0.00181188	0.00180958	0.00181073	reproducible	0.00679005	0.00769686	0.00724346	reproducible	0	0	0	not_present	0.00581301	0.000620506	0.00321676	reproducible	0.000160507
d__Bacteria; p__Actinobacteria; c__Actinobacteria; o__Actinomycetales; f__Nocardiaceae; g__Rhodococcus	0	0	0	not_present	0	0	0	not_present	0	0	0	not_present	0	0	0	not_present	0	0	0	not_present	0	0	0	not_present	0	0	0	not_present	0	0	0	not_present	0	0	0	not_present	0	0	0	not_present	0	0	0	not_present	0	0	0	not_present	0
d__Bacteria; p__Actinobacteria; c__Actinobacteria; o__Actinomycetales; f__Dermabacteraceae	0	0	0	not_present	0	0	0	not_present	0	0	0	not_present	0	0	0	not_present	0.00171989	0.00180225	0.00176107	reproducible	0	0	0	not_present	0	0	0	not_present	0	0	0	not_present	0	0	0	not_present	0	0	0	not_present	0	0	0	not_present	0	0	0	not_present	0
d__Bacteria; p__Actinobacteria; c__Actinobacteria; o__Actinomycetales; f__Pseudonocardiaceae	0	0	0	not_present	0	0	0	not_present	0	0	0	not_present	0	0	0	not_present	0	0	0	not_present	0	0	0	not_present	0	0	0	not_present	0	0	0	not_present	0	0	0	not_present	0	0	0	not_present	0	0	0	not_present	0	0	0	not_present	0
d__Bacteria; p__Proteobacteria; c__Betaproteobacteria; o__Rhodocyclales; f__Rhodocyclaceae; g__Azospira; s__Azospira_oryzae	0	0	0	not_present	0	0	0	not_present	0	0	0	not_present	5.63907e-05	4.15712e-05	4.89809e-05	reproducible	0	0	0	not_present	0	0	0	not_present	0	0	0	not_present	0	0	0	not_present	0	0	0	not_present	0	0	0	not_present	0	0	0	not_present	0	0	0	not_present	0
d__Bacteria; p__Bacteroidetes; c__Flavobacteriia; o__Flavobacteriales; f__Flavobacteriaceae; g__Capnocytophaga; s__Capnocytophaga_leadbetteri	0.00492253	0.00442859	0.00467556	reproducible	0	0	0	not_present	0	0	0	not_present	0	0	0	not_present	9.78802e-05	0.000145342	0.000121611	reproducible	0.000298792	0.000131159	0.000214975	reproducible	0	0	0	not_present	0.00309863	0.00339101	0.00324482	reproducible	0	0	0	not_present	0.00084664	0.000557239	0.000701939	reproducible	0	0.000919162	0.000459581	not_reproducible	0.000243902	0	0.000121951	not_reproducible	0.00393243
d__Bacteria; p__Firmicutes; c__Erysipelotrichia; o__Erysipelotrichales; f__Erysipelotrichaceae; g__Bulleidia; s__Bulleidia_extructa	0	0	0	not_present	0	0	0	not_present	0	0	0	not_present	0	0	0	not_present	0	0	0	not_present	0	0	0	not_present	0	0	0	not_present	0	0	0	not_present	0	0	0	not_present	0	0	0	not_present	0	0	0	not_present	0	0	0	not_present	0
d__Bacteria; p__Actinobacteria; c__Actinobacteria; o__Coriobacteriales; f__Coriobacteriaceae; g__Slackia; s__Slackia_exigua	7.57312e-05	7.08575e-05	7.32943e-05	reproducible	0	0	0	not_present	0	0	0	not_present	0	0	0	not_present	0	0	0	not_present	0	0	0	not_present	0	0	0	not_present	0	0	0	not_present	0	0	0	not_present	0	0	0	not_present	0	0	0	not_present	0	0	0	not_present	4.01268e-05
d__Bacteria; p__Actinobacteria; c__Actinobacteria; o__Actinomycetales; f__Actinomycetaceae; g__Actinomyces; s__Actinomyces_graevenitzii	0.00149948	0.00196433	0.0017319	reproducible	0.0159752	0.0164266	0.0162009	reproducible	0	0	0	not_present	0.0144441	0.0155476	0.0149958	reproducible	0	0	0	not_present	0.000320924	0.000374739	0.000347832	reproducible	1.79772e-05	0	8.9886e-06	not_reproducible	0.000190685	0.000260847	0.000225766	reproducible	0	2.41278e-05	1.20639e-05	not_reproducible	0	0	0	not_present	0.00139593	0.00266073	0.00202833	reproducible	0	0.000219002	0.000109501	not_reproducible	0.00012038
d__Bacteria; p__Bacteroidetes; c__Bacteroidia; o__Bacteroidales; f__Prevotellaceae; g__Prevotella; s__Prevotella_maculosa	0	0	0	not_present	0	0	0	not_present	0	0	0	not_present	0	0	0	not_present	0	0	0	not_present	0	0	0	not_present	0	0	0	not_present	0	0	0	not_present	0	0	0	not_present	0	0	0	not_present	0	0	0	not_present	0	0	0	not_present	0
d__Bacteria; p__Actinobacteria; c__Actinobacteria; o__Actinomycetales; f__Microbacteriaceae; g__Schumannella; s__Schumannella_luteola	2.27194e-05	4.72383e-05	3.49788e-05	reproducible	7.2123e-06	0	3.60615e-06	not_reproducible	0.000139924	0.000136965	0.000138445	reproducible	0.000281953	0.000332569	0.000307261	reproducible	0.000363555	0.000305219	0.000334387	reproducible	0.000232393	0.000234212	0.000233303	reproducible	0.00109661	0.00118725	0.00114193	reproducible	0.000524384	0.00086949	0.000696937	reproducible	0.00135003	0.00167688	0.00151346	reproducible	0.00633286	0.0062167	0.00627478	reproducible	0.000744498	0.00116105	0.000952772	reproducible	0.00191057	0.000584006	0.00124729	reproducible	0.00168533
d__Bacteria; p__Spirochaetes; c__Spirochaetia; o__Spirochaetales; f__Spirochaetaceae; g__Treponema; s__Treponema_socranskii_subsp._buccale	0	0	0	not_present	0	0	0	not_present	0	0	0	not_present	0	0	0	not_present	0	0	0	not_present	0	0	0	not_present	0	0	0	not_present	0	0	0	not_present	0	0	0	not_present	0	0	0	not_present	0	0	0	not_present	0	0	0	not_present	0
d__Bacteria; p__Firmicutes; c__Bacilli; o__Lactobacillales; f__Enterococcaceae; g__Enterococcus; s__Enterococcus_cecorum	0	0	0	not_present	0	5.76575e-06	2.88287e-06	not_reproducible	0	0	0	not_present	0	0	0	not_present	0	0	0	not_present	0	0	0	not_present	0	0	0	not_present	0	0	0	not_present	0	0	0	not_present	0	0	0	not_present	0	0	0	not_present	0	0	0	not_present	0
d__Bacteria; p__Firmicutes; c__Clostridia; o__Clostridiales; f__Peptoniphilaceae; g__Peptoniphilus; s__Peptoniphilus_coxii	0	0	0	not_present	0	0	0	not_present	0.00174905	0.00228276	0.0020159	reproducible	0	0	0	not_present	0	0	0	not_present	0	0	0	not_present	0	0	0	not_present	0	0	0	not_present	0	0	0	not_present	0	0	0	not_present	0.000279187	0	0.000139593	not_reproducible	0	0	0	not_present	0
d__Bacteria; p__Bacteroidetes; c__Sphingobacteriia; o__Sphingobacteriales; f__Sphingobacteriaceae; g__Pedobacter; s__Pedobacter_hartonius	0	0	0	not_present	0	0	0	not_present	0	0	0	not_present	0	0	0	not_present	0	0	0	not_present	0	0	0	not_present	0	0	0	not_present	0	0	0	not_present	0	0	0	not_present	0	0	0	not_present	0	0	0	not_present	0	0	0	not_present	0
d__Bacteria; p__Proteobacteria; c__Betaproteobacteria; o__Hydrogenophilales; f__Hydrogenophilaceae; g__Hydrogenophilus	0	0	0	not_present	0	0	0	not_present	0	0	0	not_present	0	0	0	not_present	0	0	0	not_present	0	0	0	not_present	0	0	0	not_present	0	0	0	not_present	0	0	0	not_present	0	0	0	not_present	0	0	0	not_present	0	0	0	not_present	0
d__Bacteria; p__Firmicutes; c__Bacilli; o__Bacillales; f__Staphylococcaceae; g__Macrococcus	0	0	0	not_present	0	0	0	not_present	0	0	0	not_present	0	5.93874e-06	2.96937e-06	not_reproducible	0	0	0	not_present	0	0	0	not_present	0	0	0	not_present	0	0	0	not_present	0	0	0	not_present	0	0	0	not_present	0	0	0	not_present	0	0	0	not_present	0
d__Bacteria; p__Spirochaetes; c__Spirochaetia; o__Spirochaetales; f__Spirochaetaceae; g__Treponema; s__Treponema_lecithinolyticum	0	0	0	not_present	0	0	0	not_present	0	0	0	not_present	0	0	0	not_present	0	0	0	not_present	0	0	0	not_present	0	0	0	not_present	0	0	0	not_present	0	0	0	not_present	0	0	0	not_present	0	0	0	not_present	0	0	0	not_present	0
d__Bacteria; p__Proteobacteria; c__Gammaproteobacteria; o__Xanthomonadales; f__Xanthomonadaceae; g__Luteimonas	0	0	0	not_present	0	0	0	not_present	0	0	0	not_present	6.44465e-05	8.9081e-05	7.67638e-05	reproducible	0	0	0	not_present	0	0	0	not_present	0	0	0	not_present	0	0	0	not_present	0	0	0	not_present	0	0	0	not_present	0	0	0	not_present	0	0	0	not_present	0
d__Bacteria; p__Actinobacteria; c__Actinobacteria; o__Actinomycetales; f__Geodermatophilaceae; g__Geodermatophilus	0	0	0	not_present	0	0	0	not_present	0	0	0	not_present	0	0	0	not_present	0	0	0	not_present	0	0	0	not_present	0.000233704	0.00025441	0.000244057	reproducible	0	0	0	not_present	0	0	0	not_present	0	0	0	not_present	0	0	0	not_present	0	0	0	not_present	0
d__Bacteria; p__Proteobacteria; c__Alphaproteobacteria; o__Rhodobacterales; f__Rhodobacteraceae; g__Haematobacter	0	0	0	not_present	0	0	0	not_present	0	0	0	not_present	0	0	0	not_present	0	0	0	not_present	0	0	0	not_present	0	0	0	not_present	0	0	0	not_present	0	0	0	not_present	0	0	0	not_present	0	0	0	not_present	0	0	0	not_present	0
d__Bacteria; p__Firmicutes; c__Clostridia; o__Clostridiales; f__Lachnospiraceae; g__Oribacterium; s__Oribacterium_sinus	0.00268088	0.00278706	0.00273397	reproducible	0.00388743	0.00377657	0.003832	reproducible	0.000174905	0.000258713	0.000216809	reproducible	0	5.93874e-06	2.96937e-06	not_reproducible	0	0	0	not_present	0.000276659	0.000149896	0.000213277	reproducible	0.00107863	0.000775344	0.000926988	reproducible	0.00319397	0.00282584	0.00300991	reproducible	0	3.61917e-05	1.80958e-05	not_reproducible	0.000406387	0.000801031	0.000603709	reproducible	0.001489	0.00309613	0.00229256	reproducible	0	0	0	not_present	0.00337065
d__Bacteria; p__Actinobacteria; c__Actinobacteria; o__Actinomycetales; f__Microbacteriaceae; g__Rathayibacter	0	0	0	not_present	0	0	0	not_present	0	0	0	not_present	0	0	0	not_present	0	0	0	not_present	0	0	0	not_present	0	0	0	not_present	0	0	0	not_present	0	0	0	not_present	0	0	0	not_present	0	0	0	not_present	0	0	0	not_present	0
d__Bacteria; p__Proteobacteria; c__Alphaproteobacteria; o__Rhizobiales; f__Methylobacteriaceae; g__Methylobacterium; s__Methylobacterium_komagatae	0	0	0	not_present	0	0	0	not_present	0	0	0	not_present	0	0	0	not_present	0	0	0	not_present	0	0	0	not_present	0	0	0	not_present	0	0	0	not_present	0	0	0	not_present	0	0	0	not_present	0	0	0	not_present	0	0	0	not_present	0
d__Bacteria; p__Firmicutes; c__Erysipelotrichia; o__Erysipelotrichales; f__Erysipelotrichaceae; g__Solobacterium; s__Solobacterium_moorei	0.00529361	0.00567254	0.00548307	reproducible	0.00853936	0.00874088	0.00864012	reproducible	0.00374296	0.00433724	0.0040401	reproducible	0	0	0	not_present	0	0	0	not_present	0.000874242	0.000440318	0.00065728	reproducible	0	0	0	not_present	0.00552987	0.00639075	0.00596031	reproducible	0.00142109	0.00176133	0.00159121	reproducible	0	0	0	not_present	0.00581639	0.00865947	0.00723793	reproducible	0.00373984	0.00587656	0.0048082	reproducible	0.00565788
d__Bacteria; p__Acidobacteria; c__Acidobacteria_Gp1; g__Terriglobus; s__Terriglobus_roseus	0	0	0	not_present	0	0	0	not_present	0	0	0	not_present	0	0	0	not_present	0	0	0	not_present	0	0	0	not_present	0	0	0	not_present	0	0	0	not_present	0	0	0	not_present	0	0	0	not_present	0	0	0	not_present	0	0	0	not_present	0
d__Bacteria; p__Firmicutes; c__Clostridia; o__Clostridiales; f__Clostridiales_Incertae_Sedis_XVII; g__Thermaerobacter	0	0	0	not_present	0	0	0	not_present	0	0	0	not_present	0	0	0	not_present	0	0	0	not_present	0	0	0	not_present	0	0	0	not_present	0	0	0	not_present	0	0	0	not_present	0	0	0	not_present	0	0	0	not_present	0	0	0	not_present	0
d__Bacteria; p__Proteobacteria; c__Alphaproteobacteria; o__Rhodobacterales; f__Rhodobacteraceae; g__Gemmobacter; s__Gemmobacter_intermedius	0	0	0	not_present	0	0	0	not_present	0	0	0	not_present	0	0	0	not_present	0	0	0	not_present	0	0	0	not_present	0	0	0	not_present	0	0	0	not_present	0	0	0	not_present	0	0	0	not_present	0	0	0	not_present	0	0	0	not_present	0
d__Bacteria; p__Actinobacteria; c__Actinobacteria; o__Bifidobacteriales; f__Bifidobacteriaceae; g__Parascardovia	0	7.87305e-06	3.93653e-06	not_reproducible	0	0	0	not_present	0	0	0	not_present	0	0	0	not_present	0	0	0	not_present	0	0	0	not_present	0	0	0	not_present	0	0	0	not_present	0	0	0	not_present	0	0	0	not_present	0	0	0	not_present	0	0	0	not_present	0
d__Bacteria; p__Proteobacteria; c__Betaproteobacteria; o__Burkholderiales; f__Comamonadaceae; g__Hydrogenophaga	0	2.75557e-05	1.37778e-05	not_reproducible	2.16369e-05	0	1.08185e-05	not_reproducible	0.000314828	0.000273931	0.00029438	reproducible	0.000225563	0.000237549	0.000231556	reproducible	0.000167795	0.000116274	0.000142034	reproducible	0.000110664	7.49478e-05	9.28057e-05	reproducible	0.00168986	0.00248352	0.00208669	reproducible	0.00076274	0.000478219	0.00062048	reproducible	0.000834888	0.00136322	0.00109905	reproducible	0.00372521	0.00322154	0.00347338	reproducible	0.00111675	0.000532146	0.000824447	reproducible	0.000528455	0.000474505	0.00050148	reproducible	0.000922916
d__Bacteria; p__Bacteroidetes; c__Bacteroidia; o__Bacteroidales; f__Bacteroidaceae; g__Bacteroides; s__Bacteroides_salyersiae	0	0	0	not_present	0	0	0	not_present	0	0	0	not_present	0	0	0	not_present	0	0	0	not_present	0	0	0	not_present	0	0	0	not_present	0	0	0	not_present	0	0	0	not_present	0	0	0	not_present	0	0	0	not_present	0	0	0	not_present	0
d__Bacteria; p__Firmicutes; c__Clostridia; o__Clostridiales; f__Lachnospiraceae; g__Roseburia; s__Roseburia_faecis	0	0	0	not_present	0	0	0	not_present	0	0	0	not_present	0	0	0	not_present	0	0	0	not_present	0	0	0	not_present	0	0	0	not_present	0	0	0	not_present	0	0	0	not_present	0	0	0	not_present	0	0	0	not_present	0	0	0	not_present	0
d__Bacteria; p__Firmicutes; c__Clostridia; o__Clostridiales; f__Lachnospiraceae; g__Lachnoanaerobaculum; s__Lachnoanaerobaculum_orale	0.00259001	0.00347202	0.00303101	reproducible	0.00416871	0.00428395	0.00422633	reproducible	0.00290342	0.00211536	0.00250939	reproducible	0	0	0	not_present	0.000293641	0.000247082	0.000270361	reproducible	0.000343057	0.00091811	0.000630584	reproducible	0.0116133	0.0137502	0.0126818	reproducible	0.000810411	0.00139118	0.0011008	reproducible	0	2.41278e-05	1.20639e-05	not_reproducible	0	0	0	not_present	0.0241962	0.0208988	0.0225475	reproducible	0.00138211	0.00131401	0.00134806	reproducible	0.00128406
d__Bacteria; p__Bacteroidetes; c__Flavobacteriia; o__Flavobacteriales; f__Flavobacteriaceae; g__Flavobacterium; s__Flavobacterium_ummariense	0	0	0	not_present	0	0	0	not_present	0	0	0	not_present	0	0	0	not_present	0	0	0	not_present	0	0	0	not_present	0	0	0	not_present	0	0	0	not_present	0	0	0	not_present	0	0	0	not_present	0	0	0	not_present	0	0	0	not_present	0
d__Bacteria; p__Firmicutes; c__Negativicutes; o__Selenomonadales; f__Veillonellaceae; g__Selenomonas; s__Selenomonas_artemidis	0.000749739	0.000598352	0.000674045	reproducible	0	0	0	not_present	0.199741	0.135398	0.16757	reproducible	0.000805581	0.000742342	0.000773962	reproducible	0	0	0	not_present	0	0	0	not_present	0	0	0	not_present	0	0	0	not_present	0	0	0	not_present	0.0532028	0.0544353	0.0538191	reproducible	0	0	0	not_present	0	0.000328503	0.000164252	not_reproducible	0.000521648
d__Bacteria; p__Bacteroidetes; c__Sphingobacteriia; o__Sphingobacteriales; f__Sphingobacteriaceae	0	3.93653e-06	1.96826e-06	not_reproducible	0	1.15315e-05	5.76575e-06	not_reproducible	0.000279847	0.000213057	0.000246452	reproducible	0.000257786	0.000386018	0.000321902	reproducible	0.000251692	0.000247082	0.000249387	reproducible	7.74645e-05	0.000140527	0.000108996	reproducible	0.00131234	0.00110244	0.00120739	reproducible	0.000190685	0.000130423	0.000160554	reproducible	0.000763833	0.000808281	0.000786057	reproducible	0.0021166	0.00235085	0.00223373	reproducible	0.000325718	0	0.000162859	not_reproducible	0.00154472	0.00102201	0.00128336	reproducible	0.000441395
d__Bacteria; p__Proteobacteria; c__Gammaproteobacteria; o__Pseudomonadales; f__Moraxellaceae; g__Acinetobacter; s__Acinetobacter_radioresistens	0	0	0	not_present	0	0	0	not_present	0	0	0	not_present	0	0	0	not_present	0	0	0	not_present	0	0	0	not_present	0	0	0	not_present	0	0	0	not_present	0	0	0	not_present	0	0	0	not_present	0	0	0	not_present	0	0	0	not_present	0
d__Bacteria; p__Bacteroidetes; c__Bacteroidia; o__Bacteroidales; f__Prevotellaceae; g__Prevotella; s__Prevotella_corporis	0	0	0	not_present	0	0	0	not_present	0	0	0	not_present	0	0	0	not_present	0	0	0	not_present	0	0	0	not_present	0	0	0	not_present	0	0	0	not_present	0	0	0	not_present	0	0	0	not_present	0	0	0	not_present	0	0	0	not_present	0
d__Bacteria; p__Firmicutes; c__Clostridia; o__Clostridiales; f__Clostridiales_Incertae_Sedis_XI	0	0	0	not_present	0	0	0	not_present	0	0	0	not_present	0	0	0	not_present	0	0	0	not_present	0	0	0	not_present	0	0	0	not_present	0	0	0	not_present	0	0	0	not_present	0	0	0	not_present	0	0	0	not_present	0	0	0	not_present	0
d__Bacteria; p__Bacteroidetes; c__Sphingobacteriia; o__Sphingobacteriales; f__Sphingobacteriaceae; g__Mucilaginibacter; s__Mucilaginibacter_boryungensis	0	0	0	not_present	0	0	0	not_present	0	0	0	not_present	0	0	0	not_present	0	0	0	not_present	0	0	0	not_present	0	0	0	not_present	0	0	0	not_present	0	0	0	not_present	0	0	0	not_present	0	0	0	not_present	0	0	0	not_present	0
d__Bacteria; p__Actinobacteria; c__Actinobacteria; o__Actinomycetales; f__Actinomycetaceae; g__Mobiluncus	0	0	0	not_present	0	0	0	not_present	0	0	0	not_present	0	0	0	not_present	0	0	0	not_present	0	0	0	not_present	0	0	0	not_present	0	0	0	not_present	0	0	0	not_present	0	0	0	not_present	0	0	0	not_present	0	0	0	not_present	0
d__Bacteria; p__Actinobacteria; c__Actinobacteria; o__Actinomycetales; f__Dietziaceae	3.78656e-05	3.93653e-05	3.86154e-05	reproducible	0	5.76575e-06	2.88287e-06	not_reproducible	0.000104943	4.56552e-05	7.5299e-05	reproducible	8.05581e-05	7.12648e-05	7.59115e-05	reproducible	0	0	0	not_present	9.95972e-05	9.36847e-06	5.44828e-05	reproducible	0.00089886	0.00107821	0.000988537	reproducible	0.00219288	0.00278237	0.00248762	reproducible	0.000461853	0.000446364	0.000454108	reproducible	0	0	0	not_present	0.000465311	0.000725654	0.000595483	reproducible	0.00101626	0.000474505	0.000745382	reproducible	0.00108342
d__Bacteria; p__Bacteroidetes; c__Cytophagia; o__Cytophagales; f__Cytophagaceae; g__Rudanella; s__Rudanella_lutea	0	0	0	not_present	0	0	0	not_present	0	0	0	not_present	0	0	0	not_present	0	0	0	not_present	0	0	0	not_present	0	0	0	not_present	0	0	0	not_present	0	0	0	not_present	0	0	0	not_present	0	0	0	not_present	0	0	0	not_present	0
d__Bacteria; p__Firmicutes; c__Bacilli; o__Bacillales; f__Staphylococcaceae; g__Staphylococcus	7.57312e-06	3.93653e-06	5.75482e-06	reproducible	0.000324554	0.00023063	0.000277592	reproducible	0.00286844	0.00191752	0.00239298	reproducible	7.25023e-05	0.000207856	0.000140179	reproducible	6.99144e-05	2.90685e-05	4.94915e-05	reproducible	0.000652915	0.000440318	0.000546617	reproducible	0.000143818	8.48033e-05	0.00011431	reproducible	0.000476713	0.000521694	0.000499203	reproducible	0.00049738	0.000627322	0.000562351	reproducible	0.0411806	0.0383102	0.0397454	reproducible	0.00237309	0.00362827	0.00300068	reproducible	0.00097561	0	0.000487805	not_reproducible	0.000441395
d__Bacteria; p__Fusobacteria; c__Fusobacteriia; o__Fusobacteriales; f__Leptotrichiaceae; g__Sneathia	0	0	0	not_present	0	0	0	not_present	0	0	0	not_present	0	0	0	not_present	0	0	0	not_present	0	0	0	not_present	0	0	0	not_present	0	0	0	not_present	0	0	0	not_present	0	0	0	not_present	0	0	0	not_present	0	0	0	not_present	0
d__Bacteria; p__Proteobacteria; c__Alphaproteobacteria; o__Rhodobacterales; f__Rhodobacteraceae; g__Paracoccus; s__Paracoccus_sphaerophysae	0	0	0	not_present	0	0	0	not_present	0	0	0	not_present	0	0	0	not_present	0	0	0	not_present	0	0	0	not_present	0	0	0	not_present	0	0	0	not_present	0	0	0	not_present	0	0	0	not_present	0	0	0	not_present	0	0	0	not_present	0
d__Bacteria; p__Bacteroidetes; c__Bacteroidia; o__Bacteroidales; f__Prevotellaceae; g__Prevotella; s__Prevotella_dentalis	0	0	0	not_present	0	0	0	not_present	0	0	0	not_present	0	0	0	not_present	0	0	0	not_present	0	0	0	not_present	0	0	0	not_present	0	0	0	not_present	0	0	0	not_present	0	0	0	not_present	0	0	0	not_present	0	0	0	not_present	0
d__Bacteria; p__Firmicutes; c__Clostridia; o__Clostridiales; f__Lachnospiraceae; g__Coprococcus	0	0	0	not_present	0	0	0	not_present	0	0	0	not_present	0	0	0	not_present	0	0	0	not_present	0	0	0	not_present	0	0	0	not_present	0	0	0	not_present	0	0	0	not_present	0	0	0	not_present	0	0	0	not_present	0	0.000146001	7.30007e-05	not_reproducible	0
d__Bacteria; p__Planctomycetes; c__Planctomycetia; o__Planctomycetales; f__Planctomycetaceae; g__Aquisphaera	0	0	0	not_present	0	0	0	not_present	0	0	0	not_present	0	0	0	not_present	0	0	0	not_present	0	0	0	not_present	0	0	0	not_present	0	0	0	not_present	0	0	0	not_present	0	0	0	not_present	0	0	0	not_present	0	0	0	not_present	0
d__Bacteria; p__Firmicutes; c__Bacilli; o__Bacillales; f__Sporolactobacillaceae; g__Sporolactobacillaceae_incertae_sedis	0	0	0	not_present	0	0	0	not_present	0	0	0	not_present	0	0	0	not_present	0	0	0	not_present	0	0	0	not_present	0	0	0	not_present	0	0	0	not_present	0	0	0	not_present	0	0	0	not_present	0	0	0	not_present	0	0	0	not_present	0
d__Bacteria; p__Firmicutes; c__Clostridia; o__Clostridiales; f__Peptoniphilaceae; g__Peptoniphilus	0	0	0	not_present	0	0	0	not_present	0.185959	0.237544	0.211751	reproducible	0	0	0	not_present	0	0	0	not_present	0	0	0	not_present	0	0	0	not_present	0	0	0	not_present	0	0	0	not_present	0.000152395	0.000243792	0.000198094	reproducible	0	0	0	not_present	0	0	0	not_present	0
d__Bacteria; p__Proteobacteria; c__Alphaproteobacteria; o__Sphingomonadales; f__Sphingomonadaceae; g__Sphingopyxis	0	0	0	not_present	0	0	0	not_present	0	0	0	not_present	0	0	0	not_present	0	0	0	not_present	0	0	0	not_present	0	0	0	not_present	0	0	0	not_present	0	0	0	not_present	0	0	0	not_present	0	0	0	not_present	0	0	0	not_present	0
d__Bacteria; p__Firmicutes; c__Bacilli; o__Bacillales; f__Planococcaceae; g__Chryseomicrobium	0	0	0	not_present	0	0	0	not_present	0	0	0	not_present	0.000120837	6.53261e-05	9.30816e-05	reproducible	0	0	0	not_present	0	0	0	not_present	0	0	0	not_present	0	0	0	not_present	0	0	0	not_present	0	0	0	not_present	0	0	0	not_present	0	0	0	not_present	0
d__Bacteria; p__Proteobacteria; c__Epsilonproteobacteria; o__Campylobacterales; f__Campylobacteraceae; g__Campylobacter; s__Campylobacter_ureolyticus	0	0	0	not_present	0	0	0	not_present	0	0	0	not_present	0	0	0	not_present	0	0	0	not_present	0	0	0	not_present	0	0	0	not_present	0	0	0	not_present	0	0	0	not_present	0	0	0	not_present	0	0	0	not_present	0	0	0	not_present	0
d__Bacteria; p__Proteobacteria; c__Alphaproteobacteria; o__Sphingomonadales; f__Sphingomonadaceae; g__Novosphingobium; s__Novosphingobium_rosa	0	0	0	not_present	0	0	0	not_present	0	0	0	not_present	0	0	0	not_present	0	0	0	not_present	0	0	0	not_present	0	0	0	not_present	0	0	0	not_present	0	0	0	not_present	0	0	0	not_present	0	0	0	not_present	0	0	0	not_present	0
d__Bacteria; p__Firmicutes; c__Clostridia; o__Clostridiales; f__Lachnospiraceae; g__Dorea; s__Dorea_formicigenerans	0	0	0	not_present	0	0	0	not_present	0	0	0	not_present	0	0	0	not_present	0	0	0	not_present	0	0	0	not_present	0	0	0	not_present	0	0	0	not_present	0	0	0	not_present	0	0	0	not_present	0	0	0	not_present	0	0	0	not_present	0
d__Bacteria; p__Proteobacteria; c__Gammaproteobacteria; o__Pseudomonadales; f__Pseudomonadaceae; g__Pseudomonas; s__Pseudomonas_psychrotolerans	0	0	0	not_present	0	0	0	not_present	0	0	0	not_present	0	0	0	not_present	0	0	0	not_present	0	0	0	not_present	0	0	0	not_present	0	0	0	not_present	0	0	0	not_present	0	0	0	not_present	0	0.000677277	0.000338639	not_reproducible	0	0	0	not_present	0
d__Bacteria; p__Proteobacteria; c__Alphaproteobacteria; o__Sphingomonadales; f__Sphingomonadaceae; g__Sphingomonas; s__Sphingomonas_aerophila	0	0	0	not_present	0	0	0	not_present	0	0	0	not_present	0	0	0	not_present	0	0	0	not_present	0	0	0	not_present	0	0	0	not_present	0	0	0	not_present	0	0	0	not_present	0	0	0	not_present	0	0	0	not_present	0	0	0	not_present	0
d__Bacteria; p__Firmicutes; c__Clostridia; o__Clostridiales; f__Lachnospiraceae; g__Lachnoanaerobaculum; s__Lachnoanaerobaculum_umeaense	0.00196901	0.00232649	0.00214775	reproducible	0	0	0	not_present	3.49809e-05	0.000136965	8.59732e-05	reproducible	0.0197287	0.0243726	0.0220506	reproducible	0	0	0	not_present	0	0	0	not_present	0.00453026	0.00534261	0.00493643	reproducible	0.00386137	0.00521694	0.00453915	reproducible	0	0	0	not_present	0	0	0	not_present	0.0041878	0.00474094	0.00446437	reproducible	0.00142276	0	0.000711382	not_reproducible	0.000722282
d__Bacteria; p__Fusobacteria; c__Fusobacteriia; o__Fusobacteriales; f__Leptotrichiaceae; g__Leptotrichia; s__Leptotrichia_hofstadii	0	0	0	not_present	0	0	0	not_present	0	0	0	not_present	0	0	0	not_present	0	0	0	not_present	0	0	0	not_present	0	0	0	not_present	0	0	0	not_present	0	0	0	not_present	0	0	0	not_present	0	0	0	not_present	0	0	0	not_present	0
d__Bacteria; p__Actinobacteria; c__Actinobacteria; o__Coriobacteriales; f__Coriobacteriaceae; g__Cryptobacterium; s__Cryptobacterium_curtum	0	1.18096e-05	5.90479e-06	not_reproducible	0	0	0	not_present	0	0	0	not_present	0	0	0	not_present	0	0	0	not_present	0	0	0	not_present	0	0	0	not_present	0	0	0	not_present	0	0	0	not_present	0	0	0	not_present	0	0	0	not_present	0	0	0	not_present	0
d__Bacteria; p__Proteobacteria; c__Gammaproteobacteria; o__Pseudomonadales; f__Moraxellaceae; g__Psychrobacter; s__Psychrobacter_sanguinis	0	0	0	not_present	0	0	0	not_present	0	0	0	not_present	0	0	0	not_present	0	0	0	not_present	0	0	0	not_present	0	0	0	not_present	0	0	0	not_present	0	0	0	not_present	0	0	0	not_present	0	0	0	not_present	0	0	0	not_present	0
d__Bacteria; p__Actinobacteria; c__Actinobacteria; o__Actinomycetales; f__Geodermatophilaceae; g__Blastococcus; s__Blastococcus_saxobsidens	0	0	0	not_present	0	0	0	not_present	0	0	0	not_present	0	0	0	not_present	0	0	0	not_present	0	0	0	not_present	0	0	0	not_present	0	0	0	not_present	0	0	0	not_present	0	0	0	not_present	0	0	0	not_present	0	0	0	not_present	0
d__Bacteria; p__Proteobacteria; c__Betaproteobacteria; o__Burkholderiales; f__Alcaligenaceae; g__Achromobacter	0	0	0	not_present	0	0	0	not_present	0	0	0	not_present	0	0	0	not_present	0	0	0	not_present	0	0	0	not_present	0	0	0	not_present	0	0	0	not_present	0	0	0	not_present	0	0	0	not_present	0	0	0	not_present	0	0	0	not_present	0
d__Bacteria; p__Bacteroidetes; c__Bacteroidia; o__Bacteroidales; f__Bacteroidaceae; g__Bacteroides; s__Bacteroides_plebeius	0	0	0	not_present	0	0	0	not_present	0	0	0	not_present	0	0	0	not_present	0	0	0	not_present	0	0	0	not_present	3.59544e-05	0.000157492	9.67231e-05	reproducible	0	0	0	not_present	0	0	0	not_present	0	0	0	not_present	0	0	0	not_present	0	0	0	not_present	0
d__Bacteria; p__Bacteroidetes; c__Bacteroidia; o__Bacteroidales; f__Prevotellaceae; g__Prevotella; s__Prevotella_micans	0	0	0	not_present	0	0	0	not_present	0	0	0	not_present	0	0	0	not_present	0	0	0	not_present	0	0	0	not_present	0	0	0	not_present	0	0	0	not_present	0	0	0	not_present	0	0	0	not_present	0	0	0	not_present	0	0	0	not_present	0
d__Bacteria; p__Proteobacteria; c__Betaproteobacteria; o__Burkholderiales; f__Comamonadaceae; g__Pelomonas; s__Pelomonas_puraquae	0	0	0	not_present	7.2123e-06	0	3.60615e-06	not_reproducible	0	0	0	not_present	0	0	0	not_present	0	0	0	not_present	0	0	0	not_present	0	0	0	not_present	0	0	0	not_present	0	0	0	not_present	0	0	0	not_present	0	0	0	not_present	0	0	0	not_present	0
d__Bacteria; p__Lentisphaerae; c__Lentisphaeria; o__Victivallales; f__Victivallaceae; g__Victivallis; s__Victivallis_vadensis	0	0	0	not_present	0	0	0	not_present	0	0	0	not_present	0	0	0	not_present	0	0	0	not_present	0	0	0	not_present	0	0	0	not_present	0	0	0	not_present	0	0	0	not_present	0	0	0	not_present	0	0	0	not_present	0	0	0	not_present	0
d__Bacteria; p__Bacteroidetes; c__Bacteroidia; o__Bacteroidales; f__Porphyromonadaceae; g__Porphyromonas	0	0	0	not_present	0	0	0	not_present	0	0	0	not_present	0	0	0	not_present	0	0	0	not_present	0	0	0	not_present	0	0	0	not_present	0	0	0	not_present	0	0	0	not_present	0	0	0	not_present	0	0	0	not_present	0	0	0	not_present	0
d__Bacteria; p__Actinobacteria; c__Actinobacteria; o__Actinomycetales; g__Motilibacter	0	0	0	not_present	0	0	0	not_present	0	0	0	not_present	0	0	0	not_present	0	0	0	not_present	0	0	0	not_present	0	0	0	not_present	0	0	0	not_present	0	0	0	not_present	0	0	0	not_present	0	0	0	not_present	0	0	0	not_present	0
d__Bacteria; p__Actinobacteria; c__Actinobacteria; o__Coriobacteriales; f__Coriobacteriaceae; g__Senegalimassilia; s__Senegalimassilia_anaerobia	0	0	0	not_present	0	0	0	not_present	0	0	0	not_present	0	0	0	not_present	0	0	0	not_present	0	0	0	not_present	0	0	0	not_present	0	0	0	not_present	0	0	0	not_present	0	0	0	not_present	4.65311e-05	0	2.32656e-05	not_reproducible	0	0	0	not_present	0
d__Bacteria; p__Firmicutes; c__Clostridia; o__Clostridiales; f__Lachnospiraceae; g__Anaerostipes; s__Anaerostipes_caccae	0	0	0	not_present	0	0	0	not_present	0	0	0	not_present	0	0	0	not_present	0	0	0	not_present	0	0	0	not_present	0	0	0	not_present	0	0	0	not_present	0	0	0	not_present	0	0	0	not_present	0	0	0	not_present	0	0	0	not_present	0
d__Bacteria; p__Proteobacteria; c__Epsilonproteobacteria; o__Campylobacterales; f__Campylobacteraceae; g__Campylobacter; s__Campylobacter_gracilis	0.000159035	0.000125969	0.000142502	reproducible	0	0	0	not_present	0.0563543	0.057982	0.0571682	reproducible	1.61116e-05	1.18775e-05	1.39945e-05	reproducible	0	0	0	not_present	0	0	0	not_present	0	0	0	not_present	0	0	0	not_present	0	0	0	not_present	0.157729	0.156898	0.157313	reproducible	0	0	0	not_present	0	0	0	not_present	0
d__Bacteria; p__Actinobacteria; c__Actinobacteria; o__Actinomycetales; f__Propionibacteriaceae; g__Propionibacterium; s__Propionibacterium_granulosum	0	0	0	not_present	0	0	0	not_present	0	0	0	not_present	0	0	0	not_present	0	0	0	not_present	0	0	0	not_present	0	0	0	not_present	0	0	0	not_present	0	0	0	not_present	0	0	0	not_present	0	0	0	not_present	0	0	0	not_present	0
d__Bacteria; p__Bacteroidetes; c__Bacteroidia; o__Bacteroidales; f__Porphyromonadaceae; g__Butyricimonas	0	0	0	not_present	0	0	0	not_present	0	0	0	not_present	0	0	0	not_present	0	0	0	not_present	0	0	0	not_present	0	0	0	not_present	0	0	0	not_present	0	0	0	not_present	0	0	0	not_present	0	0	0	not_present	0	0	0	not_present	0
d__Bacteria; p__Actinobacteria; c__Actinobacteria; o__Actinomycetales; f__Micrococcaceae; g__Citricoccus	0	0	0	not_present	0	0	0	not_present	0	0	0	not_present	0	0	0	not_present	0	0	0	not_present	0	0	0	not_present	0	0	0	not_present	0	0	0	not_present	0	0	0	not_present	0	0	0	not_present	0	0	0	not_present	0	0	0	not_present	0
d__Bacteria; p__Chloroflexi	0	0	0	not_present	0	0	0	not_present	0	0	0	not_present	0	0	0	not_present	0	0	0	not_present	0	0	0	not_present	0	0	0	not_present	0	0	0	not_present	0	0	0	not_present	0	0	0	not_present	0	0	0	not_present	0	0	0	not_present	0
d__Bacteria; p__Proteobacteria; c__Betaproteobacteria; o__Burkholderiales; f__Alcaligenaceae; g__Bordetella	0	0	0	not_present	0	0	0	not_present	0	0	0	not_present	0	0	0	not_present	0	0	0	not_present	0	0	0	not_present	0	0	0	not_present	0	0	0	not_present	0	0	0	not_present	0	0	0	not_present	0	0	0	not_present	0	0	0	not_present	0
d__Bacteria; p__Actinobacteria; c__Actinobacteria; o__Actinomycetales; f__Microbacteriaceae; g__Curtobacterium	0	0	0	not_present	0	0	0	not_present	0	0	0	not_present	0	0	0	not_present	0	0	0	not_present	0	0	0	not_present	0	0	0	not_present	0	0	0	not_present	0	0	0	not_present	0	0	0	not_present	0	0	0	not_present	0	0	0	not_present	0
d__Bacteria; p__Firmicutes; c__Negativicutes; o__Selenomonadales; f__Veillonellaceae; g__Dialister; s__Dialister_propionicifaciens	0	0	0	not_present	0	0	0	not_present	0	0	0	not_present	0	0	0	not_present	0	0	0	not_present	0	0	0	not_present	0	0	0	not_present	0	0	0	not_present	0	0	0	not_present	0	0	0	not_present	0	0	0	not_present	0	0	0	not_present	0
d__Bacteria; p__Proteobacteria; c__Epsilonproteobacteria; o__Campylobacterales; f__Campylobacteraceae; g__Arcobacter	0	0	0	not_present	0	0	0	not_present	0	0	0	not_present	0	0	0	not_present	0	0	0	not_present	0	0	0	not_present	0	0	0	not_present	0	0	0	not_present	0	0	0	not_present	0	0	0	not_present	0	0	0	not_present	0	0	0	not_present	0
d__Bacteria; p__Bacteroidetes; c__Bacteroidia; o__Bacteroidales; f__Prevotellaceae; g__Prevotella; s__Prevotella_denticola	0.0224694	0.0304805	0.026475	reproducible	0	0	0	not_present	0	0	0	not_present	0	0	0	not_present	0	0	0	not_present	0.000165995	0	8.29977e-05	not_reproducible	0	0	0	not_present	0.000524384	0.00039127	0.000457827	reproducible	0	0	0	not_present	0	0	0	not_present	0	0	0	not_present	0	0.000474505	0.000237252	not_reproducible	0.000200634
d__Bacteria; p__Firmicutes; c__Erysipelotrichia; o__Erysipelotrichales; f__Erysipelotrichaceae; g__Holdemania; s__Holdemania_filiformis	0	0	0	not_present	0	0	0	not_present	0	0	0	not_present	0	0	0	not_present	0	0	0	not_present	0	0	0	not_present	0	0	0	not_present	0	0	0	not_present	0	0	0	not_present	0	0	0	not_present	0	0	0	not_present	0	0	0	not_present	0
d__Bacteria; p__Actinobacteria; c__Actinobacteria; o__Actinomycetales; f__Kineosporiaceae	0	0	0	not_present	0	0	0	not_present	0	0	0	not_present	0	0	0	not_present	0	0	0	not_present	0	0	0	not_present	0	0	0	not_present	0	0	0	not_present	0	0	0	not_present	0	0	0	not_present	0	0	0	not_present	0	0	0	not_present	0
d__Bacteria; p__Armatimonadetes; g__Armatimonadetes_gp5	0	0	0	not_present	0	0	0	not_present	0	0	0	not_present	0	0	0	not_present	0	0	0	not_present	0	0	0	not_present	0	0	0	not_present	0	0	0	not_present	0	0	0	not_present	0	0	0	not_present	0	0	0	not_present	0	0	0	not_present	0
d__Bacteria; p__Deinococcus.Thermus; c__Deinococci; o__Deinococcales; f__Trueperaceae; g__Truepera; s__Truepera_radiovictrix	0	0	0	not_present	0	0	0	not_present	0	0	0	not_present	0	0	0	not_present	0	0	0	not_present	0	0	0	not_present	0	0	0	not_present	0	0	0	not_present	0	0	0	not_present	0	0	0	not_present	0	0	0	not_present	0	0	0	not_present	0
[truncated: 155 more columns]
