# Supplementary material for: Microbiota analysis optimization for human bronchoalveolar lavage fluid
Source: Microbiome. 2019 Oct 29;7:141. doi: 10.1186/s40168-019-0755-x (PMC6821041; doi:10.1186/s40168-019-0755-x)
Supplement: Supplementary file 2 — Additional file 2: 16S qPCR primers and conditions. [file 40168_2019_755_MOESM2_ESM.xlsx]

## Sheet: Additional file 2
Additional file 2. 16S qPCR primers and conditions
Bacterial 16S	Primer	Primer sequence	Master mix			Cycling conditions
	F	5-TCCTACGGGAGGCAGCAGT-3	Taqman Mix	1X	5		←──	45 cycles	──→
	R	5-GGACTACCAGGGTATCTAATCCTGTT-3	F primer	0.3 uM	1	95°C	95°C
	probe	(FAM)-CGTATTACCGCGGCTGCTGGCAC-(NFQ-MGB)	R primer	0.3 uM	1	10 min	15 sec		60°C
			Probe	0.2 uM	1				1 min
			DNA		2
