# Supplementary material for: Microbiota analysis optimization for human bronchoalveolar lavage fluid
Source: Microbiome. 2019 Oct 29;7:141. doi: 10.1186/s40168-019-0755-x (PMC6821041; doi:10.1186/s40168-019-0755-x)
Supplement: Supplementary file 3 — Additional file 3: Study IDs and metadata. [file 40168_2019_755_MOESM3_ESM.xlsx]

## Sheet: Additional file 3
Additional file 3. Study IDs and metadata
Study_ID	Ct16S	Density (16S copies/ml)	MOCK_community	Treatment	Total reads
11010	37.673	800	MOCK1	Untreated	17811
11011	33.091	800	MOCK1	Untreated	75184
11012	37.138	800	MOCK1	Untreated	106300
11013	30.205	800	MOCK1	Untreated	116047
11014	34.125	800	MOCK1	Untreated	22745
11015	35.121	800	MOCK1	Untreated	21778
11020	37.673	800	MOCK1	Untreated	2553
11210	35.903	800	MOCK1	Concentrated	19776
11220	34.999	800	MOCK1	Concentrated	11876
12010	33.626	8000	MOCK1	Untreated	36704
12011	23.365	8000	MOCK1	Untreated	84648
12012	27.799	8000	MOCK1	Untreated	73701
12013	31.48	8000	MOCK1	Untreated	50489
12014	33.41	8000	MOCK1	Untreated	3883
12015	36.451	8000	MOCK1	Untreated	17206
12020	33.626	8000	MOCK1	Untreated	14151
12210	33.756	8000	MOCK1	Concentrated	16522
12220	33.67	8000	MOCK1	Concentrated	16969
13010	34.503	80000	MOCK1	Untreated	21984
13011	22.533	80000	MOCK1	Untreated	103380
13012	29.93	80000	MOCK1	Untreated	29882
13013	31.372	80000	MOCK1	Untreated	34861
13014	31.99	80000	MOCK1	Untreated	65425
13015	33.55	80000	MOCK1	Untreated	27551
13020	34.503	80000	MOCK1	Untreated	17708
13210	31.717	80000	MOCK1	Concentrated	21252
13220	31.575	80000	MOCK1	Concentrated	12616
14010	30.226	800000	MOCK1	Untreated	43945
14011	22.145	800000	MOCK1	Untreated	104214
14012	27.652	800000	MOCK1	Untreated	93699
14013	29.009	800000	MOCK1	Untreated	70287
14014	32.42	800000	MOCK1	Untreated	40349
14015	29.753	800000	MOCK1	Untreated	43324
14020	30.226	800000	MOCK1	Untreated	20665
14210	27.513	800000	MOCK1	Concentrated	31327
14220	27.12	800000	MOCK1	Concentrated	72509
15010	26.139	8000000	MOCK1	Untreated	115313
15011	24.068	8000000	MOCK1	Untreated	106637
15012	26.843	8000000	MOCK1	Untreated	115651
15013	27.754	8000000	MOCK1	Untreated	62768
15014	27.066	8000000	MOCK1	Untreated	93153
15015	27.398	8000000	MOCK1	Untreated	97891
15020	26.139	8000000	MOCK1	Untreated	62496
15210	22.66	8000000	MOCK1	Concentrated	65301
15220	23.564	8000000	MOCK1	Concentrated	56024
16010	23.009	80000000	MOCK1	Untreated	85620
16011	22.23	80000000	MOCK1	Untreated	77068
16012	22.317	80000000	MOCK1	Untreated	87443
16013	22.65	80000000	MOCK1	Untreated	120298
16014	23.509	80000000	MOCK1	Untreated	80844
16015	23.179	80000000	MOCK1	Untreated	94006
16020	23.009	80000000	MOCK1	Untreated	34621
16210	20.393	80000000	MOCK1	Concentrated	134974
16220	20.218	80000000	MOCK1	Concentrated	144869
17010	18.678	800000000	MOCK1	Untreated	175613
17011	18.848	800000000	MOCK1	Untreated	136546
17012	19.055	800000000	MOCK1	Untreated	138176
17013	19.606	800000000	MOCK1	Untreated	105314
17014	18.551	800000000	MOCK1	Untreated	127212
17015	19.461	800000000	MOCK1	Untreated	100945
17020	18.678	800000000	MOCK1	Untreated	132863
17210	17.198	800000000	MOCK1	Concentrated	131584
17220	17.237	800000000	MOCK1	Concentrated	150365
18010	15.874	8000000000	MOCK1	Untreated	220534
18011	15.149	8000000000	MOCK1	Untreated	213158
18012	15.139	8000000000	MOCK1	Untreated	225100
18013	14.794	8000000000	MOCK1	Untreated	210703
18014	15.64	8000000000	MOCK1	Untreated	185032
18015	15.112	8000000000	MOCK1	Untreated	192465
18020	15.874	8000000000	MOCK1	Untreated	175740
18210	13.762	8000000000	MOCK1	Concentrated	234387
18220	13.356	8000000000	MOCK1	Concentrated	235079
21010	38.496	800	MOCK2	Untreated	21872
21011	22.87	800	MOCK2	Untreated	13569
21012	25.668	800	MOCK2	Untreated	53279
21013	29.305	800	MOCK2	Untreated	16983
21014	31.612	800	MOCK2	Untreated	17070
21015	33.605	800	MOCK2	Untreated	13887
21020	38.496	800	MOCK2	Untreated	17789
22010	36.23	8000	MOCK2	Untreated	12796
22011	21.137	8000	MOCK2	Untreated	98928
22012	25.857	8000	MOCK2	Untreated	12807
22013	29.38	8000	MOCK2	Untreated	38708
22014	34.183	8000	MOCK2	Untreated	13914
22015	35.486	8000	MOCK2	Untreated	8355
22020	36.23	8000	MOCK2	Untreated	13020
23010	35.2	80000	MOCK2	Untreated	23811
23011	22.799	80000	MOCK2	Untreated	39457
23012	25.796	80000	MOCK2	Untreated	15026
23013	29.834	80000	MOCK2	Untreated	37137
23014	31.604	80000	MOCK2	Untreated	17691
23015	34.364	80000	MOCK2	Untreated	10308
23020	35.2	80000	MOCK2	Untreated	16723
24010	30.048	800000	MOCK2	Untreated	26459
24011	22.919	800000	MOCK2	Untreated	72184
24012	25.615	800000	MOCK2	Untreated	62346
24013	29.023	800000	MOCK2	Untreated	24582
24014	30.699	800000	MOCK2	Untreated	22046
24015	30.994	800000	MOCK2	Untreated	22176
24020	30.048	800000	MOCK2	Untreated	20487
25010	27.972	8000000	MOCK2	Untreated	40379
25011	22.629	8000000	MOCK2	Untreated	65100
25012	25.377	8000000	MOCK2	Untreated	66217
25013	27.652	8000000	MOCK2	Untreated	63135
25014	27.912	8000000	MOCK2	Untreated	68750
25015	28.517	8000000	MOCK2	Untreated	60734
25020	27.972	8000000	MOCK2	Untreated	55673
26010	23.366	80000000	MOCK2	Untreated	69579
26011	21.476	80000000	MOCK2	Untreated	92868
26012	23.57	80000000	MOCK2	Untreated	65909
26013	24.01	80000000	MOCK2	Untreated	53701
26014	25.194	80000000	MOCK2	Untreated	57686
26015	23.156	80000000	MOCK2	Untreated	72724
26020	23.366	80000000	MOCK2	Untreated	63299
27010	19.996	800000000	MOCK2	Untreated	123381
27011	18.985	800000000	MOCK2	Untreated	116391
27012	20.013	800000000	MOCK2	Untreated	91530
27013	21.169	800000000	MOCK2	Untreated	70305
27014	19.84	800000000	MOCK2	Untreated	117455
27015	20.576	800000000	MOCK2	Untreated	81854
27020	19.996	800000000	MOCK2	Untreated	96659
28010	15.537	8000000000	MOCK2	Untreated	194710
28011	16.549	8000000000	MOCK2	Untreated	159954
28012	16.528	8000000000	MOCK2	Untreated	145497
28013	16.279	8000000000	MOCK2	Untreated	174451
28014	16.488	8000000000	MOCK2	Untreated	134740
28015	16.461	8000000000	MOCK2	Untreated	178174
28020	15.537	8000000000	MOCK2	Untreated	197264
3801	16.0123	8000000000	MOCK3	Untreated	535817
3802	15.8077	8000000000	MOCK3	Untreated	463584
3821	13.9959	8000000000	MOCK3	Concentrated	543787
3822	12.6219	8000000000	MOCK3	Concentrated	396099
3701	22.5743	800000000	MOCK3	Untreated	377884
3702	22.314	800000000	MOCK3	Untreated	505343
3721	17.6049	800000000	MOCK3	Concentrated	748853
3722	16.9893	800000000	MOCK3	Concentrated	351133
3601	28.5149	80000000	MOCK3	Untreated	95004
3602	28.5482	80000000	MOCK3	Untreated	92651
3621	24.104	80000000	MOCK3	Concentrated	349534
3622	25.1723	80000000	MOCK3	Concentrated	151456
3501	32.378	8000000	MOCK3	Untreated	22155
3502	31.0332	8000000	MOCK3	Untreated	27761
3521	29.8765	8000000	MOCK3	Concentrated	39273
3522	29.1142	8000000	MOCK3	Concentrated	45710
3401	35.9088	800000	MOCK3	Untreated	15532
3402	36.6613	800000	MOCK3	Untreated	17830
3421	33.1883	800000	MOCK3	Concentrated	14573
3422	33.4661	800000	MOCK3	Concentrated	23738
3301	41.3648	80000	MOCK3	Untreated	17443
3302	41.2825	80000	MOCK3	Untreated	12174
3321	37.5695	80000	MOCK3	Concentrated	12608
3322	35.0848	80000	MOCK3	Concentrated	11188
3201	40.3128	8000	MOCK3	Untreated	83595
3202	42.1617	8000	MOCK3	Untreated	11719
3221	40.2135	8000	MOCK3	Concentrated	27864
3222	40.2675	8000	MOCK3	Concentrated	29194
3101	42.2654	800	MOCK3	Untreated	29968
3102	42.3109	800	MOCK3	Untreated	5717
3121	39.1628	800	MOCK3	Concentrated	18770
3122	39.9077	800	MOCK3	Concentrated	27240
NTC1		NTC1	NTC1	ctrl	4731
NTC2		NTC2	NTC2	ctrl	12571
NTC3		NTC3	NTC3	ctrl	34038
NTC4		NTC4	NTC4	ctrl	29565
NTC5	41.2044	NTC5	NTC5	ctrl	20863
NTC6	42.0899	NTC6	NTC6	ctrl	24821
NTC7	37.8043	NTC7	NTC7	ctrl	7439
NTC8	41.3281	NTC8	NTC8	ctrl	18209
